# Supplementary material for: Large-scale human skin lipidomics by quantitative, high-throughput shotgun mass spectrometry
Source: Sci Rep. 2017 Mar 7;7:43761. doi: 10.1038/srep43761 (PMC5339821; doi:10.1038/srep43761)
Supplement: Supplementary Dataset 1 [file srep43761-s2.xls]

## Sheet: Supplementary table 2
Large-scale human skin lipidomics by quantitative, high-throughput shotgun mass spectrometry
Tomasz Sadowski1,2, Christian Klose2, Mathias J. Gerl2, Anna Wójcik-Maciejewicz3, Ronny Herzog2, Kai Simons2,4, Adam Reich3, Michal A. Surma2*
1Medical Faculty, Dresden University of Technology, Dresden, Germany
2Lipotype GmbH, Dresden, Germany
3Department of Dermatology, Venerology and Allergology, University of Medicine, Wroclaw, Poland.
4Max Planck Institute for Molecular Cell Biology and Genetics, Dresden, Germany
*Correspondence and requests for materials should be addressed to MAS (email: surma@lipotype.com)

## Sheet: sequential tape-stripping
feature	class	totallength	totaldb	totaloh	femalelayer01A	femalelayer01B	femalelayer01C	femalelayer02A	femalelayer02B	femalelayer02C	femalelayer03A	femalelayer03B	femalelayer03C	femalelayer04A	femalelayer04B	femalelayer04C	femalelayer05A	femalelayer05B	femalelayer05C	femalelayer06B	femalelayer06C	femalelayer07A	femalelayer07B	femalelayer07C	femalelayer08A	femalelayer08B	femalelayer08C	femalelayer09A	femalelayer09B	femalelayer09C	femalelayer10A	femalelayer10B	femalelayer10C	femalelayer12A	femalelayer12B	femalelayer12C	femalelayer14A	femalelayer14B	femalelayer14C	femalelayer16A	femalelayer16B	femalelayer16C	femalelayer18A	femalelayer18B	femalelayer18C	femalelayer20A	femalelayer20B	femalelayer20C	malelayer01A
AdS 15:0;2-25:0;1	AdS	40	0	3	NA	NA	NA	NA	NA	NA	NA	NA	NA	NA	NA	NA	NA	NA	NA	NA	NA	NA	NA	NA	NA	NA	NA	NA	NA	NA	3.30916	3.05681	2.501	NA	NA	NA	NA	NA	NA	NA	NA	NA	NA	NA	NA	NA	NA	NA	NA
AdS 16:0;2-25:0;1	AdS	41	0	3	2.42866	2.80124	NA	NA	NA	3.04204	NA	NA	NA	NA	2.10999	NA	NA	NA	2.65551	2.82659	NA	NA	NA	NA	NA	NA	NA	NA	NA	NA	NA	NA	NA	NA	NA	NA	NA	NA	NA	NA	NA	3.13788	NA	NA	2.60134	NA	NA	2.10839	4.25143
AdS 16:0;2-26:0;1	AdS	42	0	3	NA	NA	NA	NA	NA	NA	NA	NA	NA	NA	NA	NA	NA	NA	NA	NA	NA	NA	NA	NA	NA	NA	NA	NA	NA	NA	NA	NA	NA	NA	NA	NA	NA	NA	NA	NA	NA	NA	NA	NA	NA	NA	NA	NA	NA
AdS 16:0;2-27:0;1	AdS	43	0	3	NA	NA	NA	NA	NA	NA	NA	NA	NA	NA	NA	NA	NA	NA	NA	NA	NA	NA	NA	NA	NA	NA	NA	NA	NA	NA	NA	NA	NA	NA	NA	NA	NA	NA	NA	NA	NA	NA	NA	NA	NA	NA	NA	NA	NA
AdS 17:0;2-24:0;1	AdS	41	0	3	NA	2.86024	2.98089	NA	NA	NA	NA	NA	NA	2.11913	NA	NA	NA	NA	NA	NA	NA	NA	NA	NA	NA	NA	NA	NA	NA	NA	NA	NA	NA	NA	NA	NA	3.88445	3.92451	NA	NA	NA	NA	NA	NA	NA	NA	NA	NA	NA
AdS 17:0;2-25:0;1	AdS	42	0	3	4.66828	4.29327	5.46709	NA	NA	NA	4.92137	3.78723	3.49783	3.4419	4.57264	3.07319	3.20406	3.25813	3.93727	2.70901	NA	3.21227	3.4529	2.71814	NA	NA	NA	2.81081	3.38217	2.65058	4.50991	3.74585	2.9161	3.14945	3.14116	3.28258	2.82664	NA	NA	NA	NA	NA	2.08757	3.21289	NA	3.91195	3.35702	3.5675	8.65002
AdS 17:0;2-26:0;1	AdS	43	0	3	2.39605	NA	2.07181	NA	NA	NA	2.02851	NA	2.22838	NA	NA	2.20655	NA	NA	NA	NA	NA	NA	NA	NA	NA	NA	NA	NA	3.34372	NA	3.28177	NA	NA	2.60002	2.42152	3.28521	NA	2.8005	2.05632	NA	2.54272	NA	NA	NA	NA	NA	NA	NA	NA
AdS 17:0;2-27:0;1	AdS	44	0	3	NA	NA	2.59915	2.604	NA	NA	NA	NA	NA	NA	NA	2.35208	NA	NA	NA	NA	NA	NA	NA	5.69258	NA	NA	NA	2.59703	2.36529	NA	NA	2.07898	NA	NA	NA	NA	NA	NA	NA	NA	2.04687	NA	NA	NA	NA	NA	NA	NA	4.18926
AdS 18:0;2-24:0;1	AdS	42	0	3	4.45595	4.25311	4.12992	2.44613	NA	3.36377	NA	NA	NA	NA	NA	NA	3.22292	2.94065	NA	NA	NA	NA	NA	2.29526	NA	NA	NA	2.64969	2.97852	2.08804	NA	NA	NA	2.15444	NA	NA	2.04855	NA	NA	NA	NA	NA	NA	2.68634	2.04068	2.65223	2.1555	3.63325	6.42491
AdS 18:0;2-25:0;1	AdS	43	0	3	NA	NA	NA	NA	NA	NA	NA	NA	NA	NA	NA	NA	NA	NA	NA	NA	NA	NA	NA	NA	NA	NA	NA	NA	NA	NA	NA	NA	NA	NA	NA	NA	NA	NA	2.02168	NA	NA	NA	NA	NA	NA	NA	NA	NA	NA
AdS 18:0;2-26:0;1	AdS	44	0	3	NA	2.96281	NA	NA	NA	NA	2.80435	NA	2.09567	NA	NA	2.08063	NA	NA	NA	NA	NA	NA	NA	NA	NA	NA	NA	NA	NA	NA	NA	NA	NA	NA	NA	NA	NA	NA	NA	NA	NA	NA	NA	NA	NA	NA	NA	2.92348	NA
AdS 19:0;2-24:0;1	AdS	43	0	3	NA	NA	NA	NA	NA	NA	NA	NA	NA	NA	NA	NA	NA	NA	NA	NA	NA	NA	NA	NA	NA	NA	NA	NA	NA	NA	NA	NA	NA	NA	NA	NA	NA	NA	NA	NA	NA	NA	NA	NA	NA	NA	NA	NA	NA
AdS 19:0;2-25:0;1	AdS	44	0	3	NA	3.63656	3.60849	NA	NA	NA	NA	NA	NA	NA	NA	NA	NA	NA	NA	NA	NA	NA	NA	NA	NA	NA	NA	NA	NA	2.84174	NA	NA	NA	NA	NA	NA	NA	NA	2.04062	NA	2.55343	2.17123	NA	NA	NA	NA	NA	NA	NA
AdS 19:0;2-26:0;1	AdS	45	0	3	2.23982	2.15217	2.19993	NA	NA	NA	2.01023	NA	2.1797	NA	NA	2.24269	5.20886	6.23993	3.58547	NA	NA	NA	NA	NA	NA	NA	NA	2.91265	NA	NA	NA	NA	NA	NA	2.1644	2.17874	NA	NA	NA	2.5956	NA	2.51478	NA	NA	NA	NA	NA	NA	4.86278
AdS 19:0;2-27:0;1	AdS	46	0	3	NA	NA	NA	NA	NA	NA	NA	NA	2.06885	NA	NA	NA	NA	NA	NA	NA	NA	NA	NA	NA	NA	NA	NA	NA	NA	NA	NA	NA	NA	NA	NA	NA	NA	NA	NA	NA	NA	NA	NA	NA	NA	NA	NA	NA	NA
AdS 20:0;2-24:0;1	AdS	44	0	3	NA	2.96148	NA	NA	NA	NA	NA	NA	NA	NA	NA	NA	NA	NA	2.60297	NA	NA	NA	NA	NA	NA	NA	NA	NA	NA	NA	NA	NA	NA	NA	NA	NA	NA	NA	NA	NA	NA	NA	NA	NA	NA	NA	NA	NA	NA
AdS 20:0;2-25:0;1	AdS	45	0	3	NA	NA	NA	NA	NA	NA	NA	NA	NA	NA	NA	NA	NA	NA	NA	NA	NA	NA	NA	NA	NA	NA	NA	NA	NA	NA	NA	NA	NA	NA	NA	NA	NA	NA	NA	NA	NA	NA	NA	NA	NA	NA	NA	NA	NA
AdS 20:0;2-26:0;1	AdS	46	0	3	2.25315	2.07777	NA	NA	NA	2.9182	NA	NA	2.30648	NA	NA	NA	NA	NA	NA	NA	NA	NA	NA	NA	NA	NA	NA	NA	NA	NA	NA	NA	NA	NA	NA	NA	NA	NA	NA	NA	NA	NA	NA	NA	NA	NA	NA	NA	NA
AdS 21:0;2-25:0;1	AdS	46	0	3	NA	NA	NA	2.86362	2.78267	4.45035	2.55609	2.59978	2.15298	2.46837	2.87281	2.91065	2.1377	2.59453	2.51798	NA	2.38208	2.72264	2.91568	5.42349	NA	NA	2.52965	NA	2.61681	2.67284	NA	NA	NA	3.20164	NA	NA	2.16718	2.42883	NA	NA	NA	NA	NA	3.23506	3.00315	NA	2.91532	4.27729	NA
AdS 21:0;2-26:0;1	AdS	47	0	3	6.46637	6.81612	7.18928	4.87876	4.85113	4.36437	6.3385	5.7451	4.0241	5.271	5.57438	6.4348	4.26886	2.99145	4.41024	NA	NA	NA	NA	NA	NA	NA	NA	3.28157	2.19179	2.08935	NA	NA	NA	NA	NA	NA	2.31385	3.49949	4.23612	NA	NA	NA	NA	NA	NA	3.41526	5.72059	5.09318	6.70169
AdS 21:0;2-27:0;1	AdS	48	0	3	NA	NA	2.83052	NA	NA	NA	NA	NA	NA	3.93169	3.57765	8.46828	NA	NA	NA	2.39734	NA	NA	NA	NA	NA	NA	NA	NA	2.28844	2.12927	NA	NA	NA	NA	NA	NA	NA	NA	NA	NA	2.69623	2.58382	NA	NA	NA	2.15977	2.27006	NA	NA
AdS 22:0;2-24:0;1	AdS	46	0	3	NA	NA	NA	NA	2.17003	NA	NA	NA	NA	NA	2.53	2.97934	NA	NA	NA	NA	NA	NA	NA	NA	NA	NA	NA	NA	NA	NA	NA	NA	NA	NA	NA	NA	NA	NA	NA	NA	NA	NA	NA	2.00829	NA	2.11945	2.01576	2.6625	NA
AdS 22:0;2-26:0;1	AdS	48	0	3	NA	NA	NA	NA	NA	NA	NA	NA	NA	NA	NA	NA	NA	NA	NA	NA	NA	NA	NA	NA	NA	NA	NA	NA	NA	NA	2.18513	NA	NA	NA	NA	NA	NA	NA	NA	NA	NA	3.0449	NA	NA	NA	NA	NA	NA	NA
AH 16:1;3-24:0;1	AH	40	1	4	2.18712	NA	NA	NA	NA	NA	NA	NA	NA	NA	NA	NA	NA	NA	NA	NA	NA	NA	NA	NA	NA	NA	NA	NA	NA	NA	NA	NA	NA	NA	NA	NA	NA	NA	NA	NA	NA	NA	NA	NA	NA	NA	NA	NA	NA
AH 16:1;3-25:0;1	AH	41	1	4	2.51968	3.26519	4.43202	NA	NA	2.34327	NA	NA	NA	2.60931	NA	NA	NA	2.08069	NA	NA	NA	NA	NA	NA	NA	NA	NA	NA	NA	NA	NA	NA	NA	NA	NA	NA	NA	NA	NA	NA	NA	NA	NA	NA	NA	NA	NA	2.37636	3.30065
AH 16:1;3-26:0;1	AH	42	1	4	NA	NA	NA	7.07684	4.33163	3.29868	NA	NA	NA	NA	NA	NA	6.9654	6.96813	3.81482	NA	NA	NA	NA	NA	NA	NA	NA	NA	NA	NA	NA	NA	NA	NA	NA	NA	NA	NA	NA	NA	NA	NA	NA	NA	NA	NA	NA	NA	NA
AH 16:1;3-27:0;1	AH	43	1	4	2.30847	3.90637	2.90362	NA	NA	NA	4.40435	2.26432	2.09929	NA	NA	NA	2.80229	3.29231	2.19776	NA	NA	NA	NA	NA	NA	NA	NA	NA	NA	NA	2.26378	NA	NA	2.39289	NA	NA	NA	2.07761	NA	NA	NA	NA	NA	NA	NA	2.2029	NA	2.1103	NA
AH 17:1;3-24:0;1	AH	41	1	4	NA	2.63937	NA	NA	NA	NA	NA	NA	3.20561	NA	NA	NA	NA	NA	NA	NA	NA	NA	NA	NA	NA	NA	NA	NA	NA	NA	2.03157	NA	NA	NA	NA	NA	NA	NA	NA	NA	3.88125	NA	NA	NA	NA	NA	2.13477	NA	NA
AH 17:1;3-25:0;1	AH	42	1	4	NA	NA	NA	NA	NA	NA	NA	NA	NA	NA	NA	NA	NA	NA	NA	NA	NA	NA	NA	NA	NA	NA	NA	NA	NA	NA	NA	NA	NA	NA	NA	NA	NA	NA	NA	NA	NA	NA	NA	NA	NA	NA	NA	NA	NA
AH 17:1;3-26:0;1	AH	43	1	4	2.02496	3.92556	7.22269	NA	3.45664	4.42831	4.26682	3.19432	2.32297	3.00706	3.36358	4.40925	3.17159	NA	2.5051	2.69346	2.16468	NA	NA	NA	NA	NA	NA	NA	NA	NA	2.00004	NA	NA	2.64028	NA	NA	NA	NA	NA	NA	2.30016	2.44132	NA	NA	NA	2.56667	3.14892	5.70489	9.2055
AH 18:1;3-24:0;1	AH	42	1	4	4.74771	14.4128	8.69674	NA	NA	NA	NA	NA	NA	NA	NA	NA	NA	NA	NA	NA	NA	NA	NA	NA	NA	NA	NA	6.38905	7.25229	5.80437	NA	NA	NA	NA	NA	NA	NA	NA	NA	NA	NA	NA	NA	NA	NA	NA	NA	NA	NA
AH 18:1;3-25:0;1	AH	43	1	4	2.2853	NA	2.91923	NA	NA	NA	NA	NA	NA	NA	NA	NA	NA	NA	NA	NA	NA	NA	NA	NA	NA	NA	NA	2.49687	3.31335	3.36775	NA	NA	NA	NA	NA	NA	NA	NA	NA	NA	NA	NA	NA	2.29366	NA	NA	NA	NA	NA
AH 18:1;3-26:0;1	AH	44	1	4	12.1635	16.945	11.859	NA	NA	NA	NA	NA	NA	10.1825	9.83835	7.03608	8.65968	4.38358	4.4951	4.13191	5.69573	NA	NA	NA	NA	NA	NA	8.36661	3.19454	5.75714	NA	NA	NA	NA	NA	NA	NA	NA	NA	NA	NA	NA	3.72939	5.32946	8.76651	NA	NA	NA	6.54323
AH 18:1;3-27:0;1	AH	45	1	4	NA	NA	NA	NA	NA	NA	NA	NA	NA	NA	NA	NA	NA	NA	NA	NA	NA	NA	NA	NA	NA	NA	NA	NA	NA	NA	NA	NA	NA	NA	NA	NA	NA	NA	NA	NA	NA	NA	NA	NA	NA	NA	NA	NA	3.13737
AH 19:1;3-24:0;1	AH	43	1	4	NA	NA	NA	NA	NA	NA	NA	NA	NA	NA	NA	NA	NA	NA	NA	2.00257	NA	NA	NA	NA	NA	NA	NA	NA	NA	NA	NA	NA	NA	NA	NA	NA	NA	NA	NA	NA	NA	NA	NA	NA	NA	NA	NA	NA	NA
AH 19:1;3-25:0;1	AH	44	1	4	NA	NA	NA	NA	NA	NA	NA	NA	NA	NA	NA	NA	NA	NA	NA	NA	NA	NA	NA	NA	NA	NA	NA	3.6602	2.7186	NA	NA	NA	NA	NA	NA	NA	NA	NA	NA	NA	NA	NA	NA	NA	NA	NA	NA	NA	NA
AH 19:1;3-26:0;1	AH	45	1	4	NA	NA	NA	3.61576	NA	NA	NA	NA	NA	NA	NA	NA	NA	NA	NA	NA	NA	NA	NA	NA	NA	NA	NA	NA	NA	NA	NA	NA	NA	NA	NA	NA	NA	NA	NA	NA	NA	2.36065	NA	NA	NA	NA	NA	NA	NA
AH 20:1;3-24:0;1	AH	44	1	4	NA	NA	NA	NA	NA	NA	NA	NA	NA	NA	NA	NA	NA	NA	NA	NA	NA	NA	NA	NA	NA	NA	NA	NA	NA	NA	NA	NA	NA	NA	NA	NA	NA	NA	NA	5.98059	3.90237	3.59139	NA	NA	NA	NA	NA	NA	NA
AH 20:1;3-25:0;1	AH	45	1	4	4.66154	4.25657	4.4499	NA	NA	NA	2.32652	NA	NA	NA	NA	NA	NA	NA	NA	2.6575	NA	2.09701	NA	NA	NA	NA	NA	2.03981	NA	NA	NA	NA	NA	NA	NA	NA	NA	NA	NA	NA	NA	NA	NA	NA	NA	2.33692	NA	3.19968	NA
AH 20:1;3-26:0;1	AH	46	1	4	5.40152	7.82547	8.56307	3.88304	5.74689	5.50766	NA	NA	NA	NA	NA	NA	NA	NA	NA	NA	NA	NA	NA	NA	NA	NA	NA	5.33725	4.06967	4.61901	NA	NA	NA	4.27694	3.81774	2.99295	NA	NA	NA	2.64297	5.50521	5.7087	NA	NA	NA	NA	NA	NA	NA
AH 20:1;3-27:0;1	AH	47	1	4	NA	NA	NA	NA	NA	NA	NA	NA	2.27536	NA	NA	NA	NA	NA	NA	NA	NA	NA	NA	NA	NA	NA	NA	NA	NA	NA	2.20367	NA	NA	NA	NA	NA	NA	NA	NA	NA	NA	NA	NA	NA	NA	NA	NA	NA	2.19233
AH 21:1;3-24:0;1	AH	45	1	4	NA	NA	NA	NA	NA	NA	NA	NA	NA	NA	NA	NA	NA	NA	NA	NA	NA	NA	NA	NA	NA	NA	NA	NA	NA	NA	NA	NA	NA	NA	NA	NA	2.52841	NA	NA	NA	NA	NA	NA	NA	NA	NA	NA	NA	NA
AH 21:1;3-26:0;1	AH	47	1	4	NA	NA	NA	NA	NA	NA	NA	NA	NA	NA	NA	NA	NA	NA	NA	NA	NA	NA	NA	NA	NA	NA	NA	NA	NA	NA	NA	NA	NA	NA	NA	NA	NA	NA	NA	NA	NA	NA	NA	NA	NA	NA	NA	NA	NA
AP 17:0;3-24:0;1	AP	41	0	4	NA	NA	NA	NA	NA	NA	NA	NA	NA	NA	NA	NA	NA	NA	NA	NA	NA	NA	NA	NA	NA	NA	NA	NA	NA	NA	NA	NA	NA	NA	NA	NA	NA	NA	NA	NA	NA	NA	NA	NA	NA	NA	NA	NA	NA
AP 18:0;3-24:0;1	AP	42	0	4	8.55417	11.5555	11.5368	5.88848	7.69965	7.86029	7.5477	6.49291	6.41538	NA	NA	NA	NA	NA	NA	NA	NA	NA	NA	NA	NA	NA	NA	7.29654	5.42365	6.20216	NA	NA	NA	NA	NA	NA	3.66061	3.43852	4.33983	NA	NA	NA	NA	NA	NA	NA	NA	NA	NA
AP 18:0;3-30:0;1	AP	48	0	4	NA	NA	NA	NA	NA	NA	NA	NA	NA	NA	NA	NA	NA	NA	NA	NA	NA	NA	NA	NA	NA	NA	NA	NA	NA	NA	NA	NA	NA	NA	NA	NA	NA	NA	NA	NA	NA	NA	NA	NA	NA	NA	NA	4.64068	NA
AS 16:0;1-18:1;2	AS	34	1	3	NA	NA	NA	NA	NA	NA	NA	NA	NA	NA	NA	NA	NA	NA	NA	NA	NA	NA	NA	NA	NA	NA	NA	4.68521	4.10538	4.45566	NA	NA	NA	NA	NA	NA	NA	NA	NA	NA	NA	NA	NA	NA	NA	NA	NA	NA	NA
AS 18:1;2-24:0;1	AS	42	1	3	7.06183	7.75474	6.63565	3.3486	3.46597	5.44406	6.08555	3.39733	4.39465	3.4058	3.34592	5.28508	NA	NA	NA	NA	NA	NA	NA	NA	NA	NA	NA	2.39753	2.25885	2.68045	NA	NA	NA	3.9757	4.71636	2.46162	NA	NA	NA	2.46156	6.11202	7.10929	2.94427	4.2745	2.672	4.57981	5.16239	6.44124	NA
AS 18:1;2-26:0;1	AS	44	1	3	6.57022	6.80184	7.22843	NA	NA	NA	4.88106	4.35728	4.36195	3.18349	3.14292	3.3742	NA	NA	NA	4.98389	2.2184	NA	NA	NA	NA	NA	NA	3.85391	2.74508	5.13216	NA	NA	NA	NA	NA	NA	NA	3.63219	2.92202	NA	5.6418	5.70705	3.19085	4.798	3.31488	4.73582	4.54202	7.33502	5.8268
AS 20:1;2-26:0;1	AS	46	1	3	NA	NA	NA	2.752	NA	2.24269	NA	NA	NA	NA	NA	NA	NA	NA	NA	2.0243	NA	NA	NA	NA	NA	NA	NA	NA	NA	NA	NA	NA	NA	NA	NA	NA	NA	NA	NA	NA	NA	NA	NA	NA	NA	NA	NA	NA	NA
CE 10:0;0	CE	10	0	0	66.4294	52.6258	59.7943	13.4198	11.6562	12.5079	15.4487	7.35862	9.41486	NA	NA	NA	NA	NA	NA	NA	NA	NA	NA	NA	NA	NA	NA	NA	NA	NA	NA	NA	NA	NA	NA	NA	NA	NA	NA	NA	NA	NA	NA	NA	NA	NA	NA	NA	238.722
CE 11:0;0	CE	11	0	0	81.1166	72.188	66.4742	NA	NA	NA	NA	NA	NA	NA	NA	NA	NA	NA	NA	NA	NA	NA	NA	NA	NA	NA	NA	NA	NA	NA	NA	NA	NA	NA	NA	NA	NA	NA	NA	NA	NA	NA	NA	NA	NA	NA	NA	NA	261.115
CE 11:1;0	CE	11	1	0	NA	NA	NA	NA	NA	NA	NA	NA	NA	NA	NA	NA	NA	NA	NA	NA	NA	NA	NA	NA	NA	NA	NA	NA	NA	NA	NA	NA	NA	NA	NA	NA	NA	NA	NA	NA	NA	NA	NA	NA	NA	NA	NA	NA	88.3112
CE 12:0;0	CE	12	0	0	NA	NA	NA	NA	NA	NA	NA	NA	NA	NA	NA	NA	NA	NA	NA	NA	NA	NA	NA	NA	NA	NA	NA	NA	NA	NA	NA	NA	NA	NA	NA	NA	NA	NA	NA	NA	NA	NA	NA	NA	NA	NA	NA	NA	37.832
CE 13:0;0	CE	13	0	0	43.4002	28.0719	32.5234	NA	NA	NA	NA	NA	NA	NA	NA	NA	NA	NA	NA	NA	NA	NA	NA	NA	NA	NA	NA	NA	NA	NA	NA	NA	NA	NA	NA	NA	NA	NA	NA	NA	NA	NA	NA	NA	NA	NA	NA	NA	86.2313
CE 13:1;0	CE	13	1	0	NA	NA	NA	NA	NA	NA	NA	NA	NA	NA	NA	NA	NA	NA	NA	NA	NA	NA	NA	NA	NA	NA	NA	NA	NA	NA	NA	NA	NA	NA	NA	NA	NA	NA	NA	NA	NA	NA	NA	NA	NA	NA	NA	NA	38.672
CE 14:0;0	CE	14	0	0	60.538	54.3906	57.8174	13.9151	15.2119	21.0668	16.6567	11.5111	13.2299	NA	NA	NA	NA	NA	NA	NA	NA	NA	NA	NA	NA	NA	NA	NA	NA	NA	NA	NA	NA	NA	NA	NA	5.52608	7.02457	4.95777	5.62844	18.6913	8.87445	7.8269	12.4905	7.71913	13.9242	10.4826	13.7831	80.5101
CE 14:1;0	CE	14	1	0	56.4965	54.8878	50.0534	13.8233	13.3338	15.9004	17.0672	10.3574	10.3864	NA	NA	NA	NA	NA	NA	NA	NA	NA	NA	NA	NA	NA	NA	NA	NA	NA	NA	NA	NA	NA	NA	NA	NA	NA	NA	NA	NA	NA	NA	NA	NA	NA	NA	NA	70.9685
CE 15:0;0	CE	15	0	0	87.0163	79.8188	85.6025	28.7785	23.7844	26.4193	21.3599	17.0545	18.2068	11.6913	19.8316	17.1819	NA	16.2958	11.7872	11.349	8.7447	11.5906	19.0429	NA	NA	NA	NA	16.5956	11.7965	8.17699	NA	NA	NA	8.54227	12.568	8.32357	10.8904	11.5547	9.24907	10.8695	26.685	16.6529	9.37359	19.7142	17.3628	24.1058	16.6467	22.5179	126.376
CE 15:1;0	CE	15	1	0	44.6136	39.3874	43.5797	NA	NA	NA	11.3283	8.12434	7.83924	NA	NA	NA	NA	NA	NA	NA	NA	NA	NA	NA	NA	NA	NA	NA	NA	NA	NA	NA	NA	NA	NA	NA	NA	NA	NA	NA	NA	NA	NA	NA	NA	NA	NA	NA	75.0454
CE 16:0;0	CE	16	0	0	107.561	98.9153	94.4117	33.352	31.5193	34.1634	32.1144	23.4385	24.9406	18.7438	23.9445	23.3251	NA	20.8701	NA	NA	NA	NA	20.8672	NA	21.9965	NA	NA	25.2903	18.5615	NA	NA	19.76	NA	NA	22.3154	NA	NA	26.2183	23.8178	23.7308	49.0556	26.9866	22.9523	38.1927	33.7781	50.3234	41.2571	45.7693	107.071
CE 16:1;0	CE	16	1	0	321.216	285.01	282.522	85.1805	NA	99.9502	91.902	NA	NA	NA	NA	NA	NA	NA	NA	NA	NA	NA	NA	NA	NA	NA	NA	NA	NA	NA	NA	NA	NA	NA	NA	NA	NA	NA	NA	NA	NA	NA	NA	NA	NA	NA	NA	NA	361.907
CE 17:0;0	CE	17	0	0	38.6945	35.7156	29.7975	NA	NA	NA	NA	NA	NA	NA	NA	NA	NA	NA	NA	NA	NA	NA	NA	NA	NA	NA	NA	NA	NA	NA	NA	NA	NA	NA	NA	NA	NA	NA	NA	NA	NA	NA	NA	NA	NA	NA	NA	NA	50.0866
CE 17:1;0	CE	17	1	0	50.7426	44.3281	46.7939	12.1617	11.9136	16.7188	12.9158	7.18153	8.9792	NA	NA	NA	NA	NA	NA	NA	NA	NA	NA	NA	NA	NA	NA	NA	NA	NA	NA	NA	NA	NA	NA	NA	NA	NA	NA	NA	NA	NA	NA	NA	NA	NA	NA	NA	86.0214
CE 18:0;0	CE	18	0	0	23.9364	20.3249	19.0282	NA	NA	NA	NA	NA	NA	NA	NA	NA	NA	NA	NA	NA	NA	NA	NA	NA	NA	NA	NA	NA	NA	NA	NA	NA	NA	NA	NA	NA	NA	NA	NA	NA	NA	NA	NA	NA	NA	NA	NA	NA	29.4355
CE 18:1;0	CE	18	1	0	515.683	430.926	454.9	149.451	127.9	156.653	152.748	NA	NA	NA	NA	NA	NA	NA	NA	NA	NA	NA	135.291	NA	116.133	NA	NA	123.728	127.406	NA	NA	123.657	NA	NA	167.982	127.688	NA	195.367	187.659	220.389	337.299	175.396	218.131	295.538	207.333	400.918	310.729	304.602	327.416
CE 18:2;0	CE	18	2	0	155.028	122.22	140.785	44.6179	36.9453	46.6215	45.3012	27.5873	29.3588	32.2469	33.3795	31.9609	16.5855	33.6128	18.1226	24.5528	11.7724	24.8398	43.0371	20.4495	34.4301	31.6258	14.8995	36.8415	43.6175	17.233	27.7605	35.5876	21.2382	22.6706	48.9183	36.7693	32.193	56.2357	53.5003	66.1258	94.9317	49.6343	61.577	86.3557	57.4315	119.192	81.1963	83.2939	122.146
CE 19:1;0	CE	19	1	0	NA	NA	NA	NA	NA	NA	NA	NA	NA	NA	NA	NA	NA	NA	NA	NA	NA	NA	NA	NA	NA	NA	NA	NA	NA	NA	NA	NA	NA	NA	NA	NA	NA	NA	NA	NA	NA	NA	NA	NA	NA	NA	NA	NA	35.9781
CE 19:2;0	CE	19	2	0	NA	NA	NA	NA	NA	NA	NA	NA	NA	NA	NA	NA	NA	NA	NA	NA	NA	NA	NA	NA	NA	NA	NA	NA	NA	NA	NA	NA	NA	NA	NA	NA	NA	NA	NA	NA	NA	NA	NA	NA	NA	NA	NA	NA	46.4076
CE 20:1;0	CE	20	1	0	NA	NA	NA	NA	NA	NA	NA	NA	NA	NA	NA	NA	NA	NA	NA	NA	NA	NA	NA	NA	NA	NA	NA	NA	NA	NA	NA	NA	NA	NA	NA	NA	NA	NA	NA	NA	NA	NA	NA	NA	NA	NA	NA	NA	22.4284
CE 21:2;0	CE	21	2	0	NA	NA	NA	NA	NA	NA	NA	NA	NA	NA	NA	NA	NA	NA	NA	NA	NA	NA	NA	NA	NA	NA	NA	NA	NA	NA	NA	NA	NA	NA	NA	NA	NA	NA	NA	NA	NA	NA	NA	NA	NA	NA	NA	NA	17.5823
Chol	Chol	27	1	0	1229.69	1265.28	1162.04	566.091	541.687	633.163	678.702	572.667	572.616	587.057	714.435	666.908	503.239	665.231	651.877	614.623	401.493	505.702	654.756	691.416	704.572	663.554	500.777	700.164	757.443	548.785	819.614	758.658	607.128	764.598	771.675	672.606	588.842	796.565	742.69	732.648	1088.37	976.578	614.872	1004.78	881.804	1125.56	1062.09	1356.91	793.173
DAG 12:0;0-18:0;0	DAG	30	0	0	2.2241	2.03543	NA	NA	NA	NA	NA	NA	NA	NA	NA	NA	NA	NA	NA	NA	NA	NA	NA	NA	NA	NA	NA	NA	NA	NA	NA	NA	NA	NA	NA	NA	NA	NA	NA	NA	NA	NA	NA	NA	NA	NA	NA	NA	NA
DAG 12:0;0-18:1;0	DAG	30	1	0	6.29331	5.7315	4.9946	NA	NA	NA	NA	NA	NA	NA	NA	NA	NA	NA	NA	NA	NA	NA	NA	NA	NA	NA	NA	NA	NA	NA	NA	NA	NA	NA	NA	NA	NA	NA	NA	NA	NA	NA	NA	NA	NA	NA	NA	NA	3.59729
DAG 13:0;0-17:0;0	DAG	30	0	0	2.26398	NA	NA	NA	NA	NA	NA	NA	NA	NA	NA	NA	NA	NA	NA	NA	NA	NA	NA	NA	NA	NA	NA	NA	NA	NA	NA	NA	NA	NA	NA	NA	NA	NA	NA	NA	NA	NA	NA	NA	NA	NA	NA	NA	4.79922
DAG 13:0;0-17:1;0	DAG	30	1	0	NA	NA	NA	NA	NA	NA	NA	NA	NA	NA	NA	NA	NA	NA	NA	NA	NA	NA	NA	NA	NA	NA	NA	NA	NA	NA	NA	NA	NA	NA	NA	NA	NA	NA	NA	NA	NA	NA	NA	NA	NA	NA	NA	NA	2.49636
DAG 13:0;0-18:1;0	DAG	31	1	0	3.89169	3.82113	3.53105	NA	NA	NA	NA	NA	NA	NA	NA	NA	NA	NA	NA	NA	NA	NA	NA	NA	NA	NA	NA	NA	NA	NA	NA	NA	NA	NA	NA	NA	NA	NA	NA	NA	NA	NA	NA	NA	NA	NA	NA	NA	6.1548
DAG 13:0;0-18:2;0	DAG	31	2	0	NA	NA	NA	NA	NA	NA	NA	NA	NA	NA	NA	NA	NA	NA	NA	NA	NA	NA	NA	NA	NA	NA	NA	NA	NA	NA	NA	NA	NA	NA	NA	NA	NA	NA	NA	NA	NA	NA	NA	NA	NA	NA	NA	NA	2.13647
DAG 14:0;0-16:0;0	DAG	30	0	0	46.8833	43.8015	40.0809	NA	NA	NA	NA	NA	NA	NA	NA	NA	NA	NA	NA	NA	NA	NA	NA	NA	NA	NA	NA	NA	NA	NA	NA	NA	NA	NA	NA	NA	NA	NA	NA	NA	NA	NA	NA	NA	NA	NA	NA	NA	53.1081
DAG 14:0;0-16:1;0	DAG	30	1	0	31.852	33.316	26.6489	7.56548	6.52592	8.0366	8.34084	6.23709	5.98613	4.04938	7.08657	5.1922	5.0787	4.51644	NA	NA	NA	NA	5.27161	NA	NA	4.4963	NA	6.51768	NA	NA	NA	NA	NA	NA	NA	NA	NA	NA	NA	NA	NA	NA	NA	NA	NA	NA	NA	NA	40.116
DAG 14:0;0-17:0;0	DAG	31	0	0	23.849	19.0252	18.0746	5.20617	3.97493	5.14342	5.002	4.02208	3.67497	2.69161	3.47434	3.34584	NA	3.4407	2.45205	2.21103	NA	NA	2.76684	NA	NA	3.27299	NA	NA	NA	NA	NA	NA	NA	NA	NA	NA	NA	NA	NA	NA	NA	NA	NA	NA	NA	NA	NA	NA	34.7467
DAG 14:0;0-17:1;0	DAG	31	1	0	7.17382	6.95526	5.41231	NA	NA	2.05128	NA	NA	NA	NA	NA	NA	NA	NA	NA	NA	NA	NA	NA	NA	NA	NA	NA	NA	NA	NA	NA	NA	NA	NA	NA	NA	NA	NA	NA	NA	NA	NA	NA	NA	NA	NA	NA	NA	10.5265
DAG 14:0;0-18:0;0	DAG	32	0	0	9.97688	8.6448	8.72176	NA	NA	NA	NA	NA	NA	NA	NA	NA	NA	NA	NA	NA	NA	NA	NA	NA	NA	NA	NA	NA	NA	NA	NA	NA	NA	NA	NA	NA	NA	NA	NA	NA	NA	NA	NA	NA	NA	NA	NA	NA	10.8035
DAG 14:0;0-18:1;0	DAG	32	1	0	26.3904	23.1433	20.9963	5.77649	4.93778	7.11913	6.47058	4.1268	4.88134	3.05571	5.08573	4.35827	NA	NA	NA	2.09887	NA	2.60977	3.62709	NA	2.19433	2.32897	NA	3.75672	NA	2.09372	NA	NA	NA	NA	2.13504	NA	NA	NA	NA	NA	NA	NA	NA	NA	NA	2.47953	NA	2.22655	23.7094
DAG 14:0;0-18:2;0	DAG	32	2	0	8.96332	8.19055	6.99046	NA	NA	NA	2.08934	NA	NA	NA	NA	NA	NA	NA	NA	NA	NA	NA	NA	NA	NA	NA	NA	NA	NA	NA	NA	NA	NA	NA	NA	NA	NA	NA	NA	NA	NA	NA	NA	NA	NA	NA	NA	NA	8.72828
DAG 14:0;0-19:1;0	DAG	33	1	0	NA	NA	NA	NA	NA	NA	NA	NA	NA	NA	NA	NA	NA	NA	NA	NA	NA	NA	NA	NA	NA	NA	NA	NA	NA	NA	NA	NA	NA	NA	NA	NA	NA	NA	NA	NA	NA	NA	NA	NA	NA	NA	NA	NA	NA
DAG 14:0;0-20:2;0	DAG	34	2	0	NA	NA	NA	NA	NA	NA	NA	NA	NA	NA	NA	NA	NA	NA	NA	NA	NA	NA	NA	NA	NA	NA	NA	NA	NA	NA	NA	NA	NA	NA	NA	NA	NA	NA	NA	NA	NA	NA	NA	NA	NA	NA	NA	NA	NA
DAG 14:0;0-24:0;0	DAG	38	0	0	NA	NA	NA	NA	NA	NA	NA	NA	NA	NA	NA	NA	NA	NA	NA	NA	NA	NA	NA	NA	NA	NA	NA	NA	NA	NA	NA	NA	NA	NA	NA	NA	NA	NA	NA	NA	NA	NA	NA	NA	NA	NA	NA	NA	21.1347
DAG 14:1;0-16:0;0	DAG	30	1	0	12.976	13.1178	11.4429	2.95627	2.73134	3.22414	3.28032	2.6133	2.297	NA	2.50755	NA	NA	NA	NA	NA	NA	NA	NA	NA	NA	NA	NA	NA	NA	NA	NA	NA	NA	NA	NA	NA	NA	NA	NA	NA	NA	NA	NA	NA	NA	NA	NA	NA	15.0794
DAG 14:1;0-16:1;0	DAG	30	2	0	24.399	19.2143	20.0023	9.24996	7.9488	9.85274	9.22498	7.48498	7.95844	7.29075	8.52318	6.40634	6.87055	7.3475	6.00277	5.44258	5.77868	6.76423	7.82544	6.89351	NA	NA	NA	9.24524	5.90558	6.21318	NA	NA	NA	5.25868	5.30134	4.36594	NA	NA	NA	NA	NA	NA	NA	NA	NA	NA	NA	NA	23.0574
DAG 14:1;0-17:0;0	DAG	31	1	0	3.49352	3.59398	3.09783	NA	NA	NA	NA	NA	NA	NA	NA	NA	NA	NA	NA	NA	NA	NA	NA	NA	NA	NA	NA	NA	NA	NA	NA	NA	NA	NA	NA	NA	NA	NA	NA	NA	NA	NA	NA	NA	NA	NA	NA	NA	5.7251
DAG 14:1;0-17:1;0	DAG	31	2	0	3.32939	3.36082	2.96909	NA	NA	NA	NA	NA	NA	NA	NA	NA	NA	NA	NA	NA	NA	NA	NA	NA	NA	NA	NA	NA	NA	NA	NA	NA	NA	NA	NA	NA	NA	NA	NA	NA	NA	NA	NA	NA	NA	NA	NA	NA	5.03253
DAG 14:1;0-18:0;0	DAG	32	1	0	NA	NA	NA	NA	NA	NA	NA	NA	NA	NA	NA	NA	NA	NA	NA	NA	NA	NA	NA	NA	NA	NA	NA	NA	NA	NA	NA	NA	NA	NA	NA	NA	NA	NA	NA	NA	NA	NA	NA	NA	NA	NA	NA	NA	2.33667
DAG 14:1;0-18:1;0	DAG	32	2	0	9.94206	8.57834	6.43232	NA	NA	2.08951	2.04739	NA	NA	NA	NA	NA	NA	NA	NA	NA	NA	NA	NA	NA	NA	NA	NA	NA	NA	NA	NA	NA	NA	NA	NA	NA	NA	NA	NA	NA	NA	NA	NA	NA	NA	NA	NA	NA	9.97787
DAG 14:1;0-18:2;0	DAG	32	3	0	6.13174	6.50219	5.41391	NA	NA	NA	NA	NA	NA	NA	NA	NA	NA	NA	NA	NA	NA	NA	NA	NA	NA	NA	NA	NA	NA	NA	NA	NA	NA	NA	NA	NA	NA	NA	NA	NA	NA	NA	NA	NA	NA	NA	NA	NA	7.27059
DAG 15:0;0-15:0;0	DAG	30	0	0	11.0304	10.2965	9.46644	3.18104	2.463	3.28323	2.99121	2.70314	NA	NA	2.72172	NA	NA	NA	NA	NA	NA	NA	2.56874	NA	NA	2.80302	NA	NA	NA	NA	NA	NA	NA	NA	NA	NA	NA	NA	NA	NA	NA	NA	NA	NA	NA	NA	NA	NA	19.994
DAG 15:0;0-15:1;0	DAG	30	1	0	5.26973	5.63235	5.09862	NA	NA	NA	NA	NA	NA	NA	NA	NA	NA	NA	NA	NA	NA	NA	NA	NA	NA	NA	NA	NA	NA	NA	NA	NA	NA	NA	NA	NA	NA	NA	NA	NA	NA	NA	NA	NA	NA	NA	NA	NA	9.51944
DAG 15:0;0-16:0;0	DAG	31	0	0	106.912	93.912	89.1193	NA	NA	NA	NA	NA	NA	NA	NA	NA	NA	NA	NA	NA	NA	NA	NA	NA	NA	NA	NA	NA	NA	NA	NA	NA	NA	NA	NA	NA	NA	NA	NA	NA	NA	NA	NA	NA	NA	NA	NA	NA	157.736
DAG 15:0;0-16:1;0	DAG	31	1	0	47.963	46.5955	40.2097	12.4957	11.1	13.1146	13.6079	9.51365	10.2798	NA	11.168	10.3019	NA	8.33087	7.22052	NA	NA	NA	8.64802	NA	7.31852	8.68392	NA	9.165	NA	NA	9.8029	NA	NA	NA	NA	NA	NA	NA	NA	NA	10.3388	7.17269	NA	7.49988	NA	NA	NA	9.60183	62.5272
DAG 15:0;0-16:2;0	DAG	31	2	0	NA	NA	NA	NA	NA	NA	NA	NA	NA	NA	NA	NA	NA	NA	NA	NA	NA	NA	NA	NA	NA	NA	NA	NA	NA	NA	NA	NA	NA	NA	NA	NA	NA	NA	NA	NA	NA	NA	NA	NA	NA	NA	NA	NA	NA
DAG 15:0;0-17:0;0	DAG	32	0	0	15.2871	13.5334	12.6221	3.8213	3.09035	3.85532	4.13005	2.83997	2.81568	NA	3.57543	2.11704	NA	2.64072	NA	NA	NA	NA	3.89053	NA	NA	2.933	NA	NA	NA	NA	NA	NA	NA	NA	NA	NA	NA	NA	NA	NA	2.37953	NA	NA	NA	NA	NA	NA	NA	35.0185
DAG 15:0;0-17:1;0	DAG	32	1	0	7.74365	7.32428	6.21363	NA	NA	NA	NA	NA	NA	NA	NA	NA	NA	NA	NA	NA	NA	NA	NA	NA	NA	NA	NA	NA	NA	NA	NA	NA	NA	NA	NA	NA	NA	NA	NA	NA	NA	NA	NA	NA	NA	NA	NA	NA	14.9921
DAG 15:0;0-18:0;0	DAG	33	0	0	30.3962	26.5095	26.1738	NA	NA	NA	6.61019	5.27624	5.21173	2.09046	4.396	4.49164	NA	3.17859	2.44859	2.27962	2.78274	NA	3.68204	NA	NA	NA	NA	NA	NA	NA	NA	NA	NA	NA	NA	NA	NA	NA	NA	NA	NA	NA	NA	NA	NA	NA	NA	NA	29.8276
DAG 15:0;0-18:1;0	DAG	33	1	0	35.2958	31.3202	27.1557	8.79744	7.38975	8.51706	9.38439	5.98547	6.58535	4.6858	7.60701	6.56486	NA	5.22418	4.40907	3.90179	5.12568	3.97384	5.51807	NA	4.92161	NA	NA	5.86978	4.0552	NA	4.33982	NA	NA	NA	NA	NA	NA	NA	NA	NA	6.10743	4.47509	NA	NA	NA	NA	NA	4.52771	41.6543
DAG 15:0;0-18:2;0	DAG	33	2	0	10.9503	9.33658	8.59137	2.45658	NA	2.72621	2.09821	NA	NA	NA	NA	NA	NA	NA	NA	NA	NA	NA	NA	NA	NA	NA	NA	NA	NA	NA	NA	NA	NA	NA	NA	NA	NA	NA	NA	NA	NA	NA	NA	NA	NA	NA	NA	NA	12.4961
DAG 15:0;0-18:3;0	DAG	33	3	0	3.82122	NA	2.36384	NA	NA	NA	NA	NA	NA	NA	NA	NA	NA	NA	NA	NA	NA	NA	NA	NA	NA	NA	NA	NA	NA	NA	NA	NA	NA	NA	NA	NA	NA	NA	NA	NA	NA	NA	NA	NA	NA	NA	NA	NA	NA
DAG 15:0;0-19:0;0	DAG	34	0	0	NA	NA	NA	NA	NA	NA	NA	NA	NA	NA	NA	NA	NA	NA	NA	NA	NA	NA	NA	NA	NA	NA	NA	NA	NA	NA	NA	NA	NA	NA	NA	NA	NA	NA	NA	NA	NA	NA	NA	NA	NA	NA	NA	NA	4.37556
DAG 15:0;0-19:1;0	DAG	34	1	0	NA	NA	NA	NA	NA	NA	NA	NA	NA	NA	NA	NA	NA	NA	NA	NA	NA	NA	NA	NA	NA	NA	NA	NA	NA	NA	NA	NA	NA	NA	NA	NA	NA	NA	NA	NA	NA	NA	NA	NA	NA	NA	NA	NA	NA
DAG 15:0;0-20:1;0	DAG	35	1	0	NA	NA	NA	NA	NA	NA	NA	NA	NA	NA	NA	NA	NA	NA	NA	NA	NA	NA	NA	NA	NA	NA	NA	NA	NA	NA	NA	NA	NA	NA	NA	NA	NA	NA	NA	NA	NA	NA	NA	NA	NA	NA	NA	NA	2.15731
DAG 15:0;0-20:2;0	DAG	35	2	0	NA	NA	NA	NA	NA	NA	NA	NA	NA	NA	NA	NA	NA	NA	NA	NA	NA	NA	NA	NA	NA	NA	NA	NA	NA	NA	NA	NA	NA	NA	NA	NA	NA	NA	NA	NA	NA	NA	NA	NA	NA	NA	NA	NA	3.06375
DAG 15:0;0-20:3;0	DAG	35	3	0	NA	NA	NA	NA	NA	NA	NA	NA	NA	NA	NA	NA	NA	NA	NA	NA	NA	NA	NA	NA	NA	NA	NA	NA	NA	NA	NA	NA	NA	NA	NA	NA	NA	NA	NA	NA	NA	NA	NA	NA	NA	NA	NA	NA	3.29398
DAG 15:1;0-15:1;0	DAG	30	2	0	NA	NA	NA	NA	NA	NA	NA	NA	NA	NA	NA	NA	NA	NA	NA	NA	NA	NA	NA	NA	NA	NA	NA	NA	NA	NA	NA	NA	NA	NA	NA	NA	NA	NA	NA	NA	NA	NA	NA	NA	NA	NA	NA	NA	2.31044
DAG 15:1;0-16:0;0	DAG	31	1	0	14.9169	14.7989	13.4804	3.87324	4.01575	4.61407	4.41966	3.12462	3.3373	2.09983	3.4166	3.1288	NA	2.45107	NA	NA	NA	NA	2.63711	NA	NA	NA	NA	2.85463	NA	NA	NA	NA	NA	NA	NA	NA	NA	NA	NA	NA	NA	NA	NA	NA	NA	NA	NA	NA	21.576
DAG 15:1;0-16:1;0	DAG	31	2	0	18.2981	17.8696	18.3096	5.65126	5.01987	6.95252	7.68512	4.69392	4.55546	3.15983	5.45317	3.39453	2.50585	4.42909	3.19568	2.59866	2.38993	NA	NA	NA	NA	NA	NA	NA	NA	NA	NA	NA	NA	NA	NA	NA	NA	NA	NA	NA	NA	NA	NA	NA	NA	NA	NA	NA	25.582
DAG 15:1;0-17:0;0	DAG	32	1	0	3.2564	2.72948	2.56327	NA	NA	NA	NA	NA	NA	NA	NA	NA	NA	NA	NA	NA	NA	NA	NA	NA	NA	NA	NA	NA	NA	NA	NA	NA	NA	NA	NA	NA	NA	NA	NA	NA	NA	NA	NA	NA	NA	NA	NA	NA	6.33379
DAG 15:1;0-17:1;0	DAG	32	2	0	3.31889	2.64716	2.45868	NA	NA	NA	NA	NA	NA	NA	NA	NA	NA	NA	NA	NA	NA	NA	NA	NA	NA	NA	NA	NA	NA	NA	NA	NA	NA	NA	NA	NA	NA	NA	NA	NA	NA	NA	NA	NA	NA	NA	NA	NA	6.12073
DAG 15:1;0-18:0;0	DAG	33	1	0	2.60503	2.43648	3.04503	NA	NA	NA	NA	NA	NA	NA	NA	NA	NA	NA	NA	NA	NA	NA	NA	NA	NA	NA	NA	NA	NA	NA	NA	NA	NA	NA	NA	NA	NA	NA	NA	NA	NA	NA	NA	NA	NA	NA	NA	NA	3.63492
DAG 15:1;0-18:1;0	DAG	33	2	0	11.211	9.59904	8.9759	2.2914	2.07029	2.36752	2.32633	NA	2.03267	NA	2.30609	NA	NA	NA	NA	NA	NA	NA	NA	NA	NA	NA	NA	NA	NA	NA	NA	NA	NA	NA	NA	NA	NA	NA	NA	NA	NA	NA	NA	NA	NA	NA	NA	NA	13.8547
DAG 15:1;0-18:2;0	DAG	33	3	0	6.39222	3.09977	4.11642	NA	NA	NA	NA	NA	NA	NA	NA	NA	NA	NA	NA	NA	NA	NA	NA	NA	NA	NA	NA	NA	NA	NA	NA	NA	NA	NA	NA	NA	NA	NA	NA	NA	NA	NA	NA	NA	NA	NA	NA	NA	9.40602
DAG 15:1;0-18:3;0	DAG	33	4	0	NA	NA	NA	NA	NA	NA	NA	NA	NA	NA	NA	NA	NA	NA	NA	NA	NA	NA	NA	NA	NA	NA	NA	NA	NA	NA	NA	NA	NA	NA	NA	NA	NA	NA	NA	NA	NA	NA	NA	NA	NA	NA	NA	NA	9.18183
DAG 16:0;0-16:0;0	DAG	32	0	0	NA	NA	NA	NA	NA	NA	NA	NA	NA	NA	NA	NA	NA	NA	NA	NA	NA	NA	NA	NA	NA	NA	NA	NA	NA	NA	NA	NA	NA	NA	NA	NA	NA	NA	NA	NA	NA	NA	NA	NA	NA	NA	NA	NA	NA
DAG 16:0;0-16:1;0	DAG	32	1	0	106.564	98.816	83.9972	23.6731	NA	27.6268	25.9737	NA	NA	NA	20.6899	NA	NA	NA	NA	NA	NA	NA	NA	NA	NA	NA	NA	NA	NA	NA	NA	NA	NA	NA	NA	NA	NA	NA	NA	NA	NA	NA	NA	NA	NA	NA	NA	NA	121.905
DAG 16:0;0-16:2;0	DAG	32	2	0	2.37329	2.03839	NA	NA	NA	NA	NA	NA	NA	NA	NA	NA	NA	NA	NA	NA	NA	NA	NA	NA	NA	NA	NA	NA	NA	NA	NA	NA	NA	NA	NA	NA	NA	NA	NA	NA	NA	NA	NA	NA	NA	NA	NA	NA	NA
DAG 16:0;0-17:0;0	DAG	33	0	0	113.717	94.8853	90.9171	30.5109	19.3028	23.9498	26.717	17.6314	16.9309	NA	17.783	16.3216	NA	NA	NA	NA	NA	NA	15.9485	NA	NA	NA	NA	NA	NA	NA	NA	NA	NA	NA	NA	NA	NA	NA	NA	NA	15.7254	NA	NA	NA	NA	NA	NA	NA	149.593
DAG 16:0;0-17:1;0	DAG	33	1	0	26.7773	25.732	21.2512	6.2241	5.6688	6.57816	7.34465	4.36187	5.24263	3.32299	6.01106	4.72744	NA	4.22332	3.35096	NA	3.31962	NA	4.55462	NA	NA	NA	2.87523	4.42671	NA	NA	2.96916	NA	NA	NA	NA	NA	NA	NA	NA	NA	5.22413	NA	NA	NA	NA	NA	NA	2.83251	34.737
DAG 16:0;0-18:1;0	DAG	34	1	0	167.239	163.288	144.368	55.7702	37.1207	49.6622	43.805	29.3484	34.0187	21.8962	35.0576	29.5909	NA	24.7807	NA	NA	NA	NA	21.6977	NA	NA	NA	NA	NA	NA	NA	NA	NA	NA	NA	NA	NA	NA	NA	NA	NA	22.7721	NA	NA	NA	NA	NA	NA	NA	74.661
DAG 16:0;0-18:2;0	DAG	34	2	0	46.7943	37.8461	36.1698	9.55042	7.49597	11.0499	10.0398	6.20688	7.7329	4.46612	7.66175	7.09656	3.44157	5.93196	3.26511	3.56385	NA	3.59121	5.354	NA	NA	NA	NA	4.117	NA	NA	NA	NA	NA	NA	NA	NA	NA	NA	NA	NA	5.95552	NA	NA	NA	NA	3.41511	NA	NA	22.9666
DAG 16:0;0-18:3;0	DAG	34	3	0	7.8661	6.31809	5.76768	NA	NA	2.01463	NA	NA	NA	NA	NA	NA	NA	NA	NA	NA	NA	NA	NA	NA	NA	NA	NA	NA	NA	NA	NA	NA	NA	NA	NA	NA	NA	NA	NA	NA	NA	NA	NA	NA	NA	NA	NA	NA	NA
DAG 16:0;0-19:0;0	DAG	35	0	0	NA	NA	NA	NA	NA	NA	NA	NA	NA	NA	NA	NA	NA	NA	NA	NA	NA	NA	NA	NA	NA	NA	NA	NA	NA	NA	NA	NA	NA	NA	NA	NA	NA	NA	NA	NA	NA	NA	NA	NA	NA	NA	NA	NA	NA
DAG 16:0;0-19:1;0	DAG	35	1	0	10.9477	11.5567	10.4398	NA	NA	NA	NA	NA	NA	NA	NA	NA	NA	NA	NA	NA	NA	NA	NA	NA	NA	NA	NA	NA	NA	NA	NA	NA	NA	NA	NA	NA	NA	NA	NA	NA	NA	NA	NA	NA	NA	NA	NA	NA	6.0105
DAG 16:0;0-20:2;0	DAG	36	2	0	3.25387	3.2858	2.51894	NA	NA	NA	NA	NA	NA	NA	NA	NA	NA	NA	NA	NA	NA	NA	NA	NA	NA	NA	NA	NA	NA	NA	NA	NA	NA	NA	NA	NA	NA	NA	NA	NA	NA	NA	NA	NA	NA	NA	NA	NA	6.63307
DAG 16:0;0-20:3;0	DAG	36	3	0	NA	NA	NA	NA	NA	NA	NA	NA	NA	NA	NA	NA	NA	NA	NA	NA	NA	NA	NA	NA	NA	NA	NA	NA	NA	NA	NA	NA	NA	NA	NA	NA	NA	NA	NA	NA	NA	NA	NA	NA	NA	NA	NA	NA	4.27316
DAG 16:0;0-24:0;0	DAG	40	0	0	NA	NA	NA	NA	NA	NA	NA	NA	NA	NA	NA	NA	NA	NA	NA	NA	NA	NA	NA	NA	NA	NA	NA	NA	NA	NA	NA	NA	NA	NA	NA	NA	NA	NA	NA	NA	NA	NA	NA	NA	NA	NA	NA	NA	NA
DAG 16:1;0-16:1;0	DAG	32	2	0	59.0823	53.8914	46.4502	12.6806	NA	14.1465	14.4357	NA	NA	NA	11.6051	NA	NA	NA	NA	NA	NA	NA	NA	NA	NA	NA	NA	NA	NA	NA	NA	NA	NA	NA	NA	NA	NA	NA	NA	NA	NA	NA	NA	NA	NA	NA	NA	NA	69.3258
DAG 16:1;0-16:2;0	DAG	32	3	0	5.54532	5.00654	4.282	NA	NA	NA	NA	NA	NA	NA	NA	NA	NA	NA	NA	NA	NA	NA	NA	NA	NA	NA	NA	NA	NA	NA	NA	NA	NA	NA	NA	NA	NA	NA	NA	NA	NA	NA	NA	NA	NA	NA	NA	NA	5.52636
DAG 16:1;0-17:0;0	DAG	33	1	0	38.2686	36.9098	29.8874	8.62303	7.58705	9.28071	9.84045	6.59913	6.97519	4.76771	8.77356	7.02322	3.71424	5.64829	5.6042	NA	NA	4.45717	6.11635	3.44965	4.37669	3.75839	3.38641	6.38651	3.71294	NA	4.74206	NA	NA	NA	NA	NA	NA	NA	NA	NA	6.02469	4.69267	NA	NA	NA	3.82856	NA	4.81818	51.549
DAG 16:1;0-17:1;0	DAG	33	2	0	24.64	23.1809	20.1712	4.99235	4.66928	5.51087	5.72801	3.92625	5.11663	2.62499	4.86092	3.91385	NA	3.28576	4.62427	2.8954	NA	2.77768	3.67648	NA	2.59077	2.91017	NA	4.62735	NA	2.8021	NA	NA	NA	NA	NA	NA	NA	NA	NA	NA	NA	NA	NA	NA	NA	NA	NA	NA	33.4087
DAG 16:1;0-17:2;0	DAG	33	3	0	NA	NA	NA	NA	NA	NA	NA	NA	NA	NA	NA	NA	NA	NA	NA	NA	NA	NA	NA	NA	NA	NA	NA	NA	NA	NA	NA	NA	NA	NA	NA	NA	NA	NA	NA	NA	NA	NA	NA	NA	NA	NA	NA	NA	2.24278
DAG 16:1;0-18:0;0	DAG	34	1	0	25.1135	23.5063	20.5624	NA	NA	NA	6.91746	4.51541	5.05619	3.21834	4.85675	4.38723	2.21308	2.95731	2.88548	2.08081	NA	NA	3.45452	NA	NA	NA	NA	3.03132	NA	NA	NA	NA	NA	NA	NA	NA	NA	NA	NA	NA	3.41172	2.52253	NA	NA	NA	2.346	NA	2.56836	19.9941
DAG 16:1;0-18:1;0	DAG	34	2	0	70.6277	66.6427	59.6851	16.0015	12.7807	18.2938	16.2672	10.0241	12.279	7.77854	13.4916	11.4455	5.45603	9.22242	6.08116	6.23222	NA	6.32044	9.46637	NA	5.33309	5.20194	5.52595	9.4537	NA	NA	4.81164	NA	NA	NA	NA	NA	NA	NA	NA	NA	9.63441	5.78393	NA	NA	NA	5.96623	NA	5.4535	73.5469
DAG 16:1;0-18:2;0	DAG	34	3	0	23.0758	20.9121	18.3976	5.88587	4.11191	5.57133	5.47021	3.40892	4.68862	NA	4.22241	3.78805	NA	NA	NA	NA	NA	NA	NA	NA	NA	NA	NA	NA	NA	NA	NA	NA	NA	NA	NA	NA	NA	NA	NA	NA	NA	NA	NA	NA	NA	NA	NA	NA	26.4704
DAG 16:1;0-18:3;0	DAG	34	4	0	6.64533	6.15632	5.68718	NA	NA	NA	NA	NA	NA	NA	NA	NA	NA	NA	NA	NA	NA	NA	NA	NA	NA	NA	NA	NA	NA	NA	NA	NA	NA	NA	NA	NA	NA	NA	NA	NA	NA	NA	NA	NA	NA	NA	NA	NA	NA
DAG 16:1;0-19:0;0	DAG	35	1	0	NA	NA	NA	NA	NA	NA	NA	NA	NA	NA	NA	NA	NA	NA	NA	NA	NA	NA	NA	NA	NA	NA	NA	NA	NA	NA	NA	NA	NA	NA	NA	NA	NA	NA	NA	NA	NA	NA	NA	NA	NA	NA	NA	NA	5.35348
DAG 16:1;0-19:1;0	DAG	35	2	0	3.97513	2.99489	2.61672	NA	NA	NA	NA	NA	NA	NA	NA	NA	NA	NA	NA	NA	NA	NA	NA	NA	NA	NA	NA	NA	NA	NA	NA	NA	NA	NA	NA	NA	NA	NA	NA	NA	NA	NA	NA	NA	NA	NA	NA	NA	4.66882
DAG 16:1;0-19:2;0	DAG	35	3	0	NA	NA	NA	NA	NA	NA	NA	NA	NA	NA	NA	NA	NA	NA	NA	NA	NA	NA	NA	NA	NA	NA	NA	NA	NA	NA	NA	NA	NA	NA	NA	NA	NA	NA	NA	NA	NA	NA	NA	NA	NA	NA	NA	NA	2.74025
DAG 16:1;0-20:1;0	DAG	36	2	0	NA	NA	NA	NA	NA	NA	NA	NA	NA	NA	NA	NA	NA	NA	NA	NA	NA	NA	NA	NA	NA	NA	NA	NA	NA	NA	NA	NA	NA	NA	NA	NA	NA	NA	NA	NA	NA	NA	NA	NA	NA	NA	NA	NA	4.93458
DAG 16:1;0-20:2;0	DAG	36	3	0	NA	NA	NA	NA	NA	NA	NA	NA	NA	NA	NA	NA	NA	NA	NA	NA	NA	NA	NA	NA	NA	NA	NA	NA	NA	NA	NA	NA	NA	NA	NA	NA	NA	NA	NA	NA	NA	NA	NA	NA	NA	NA	NA	NA	5.38101
DAG 16:1;0-20:3;0	DAG	36	4	0	NA	NA	NA	NA	NA	NA	NA	NA	NA	NA	NA	NA	NA	NA	NA	NA	NA	NA	NA	NA	NA	NA	NA	NA	NA	NA	NA	NA	NA	NA	NA	NA	NA	NA	NA	NA	NA	NA	NA	NA	NA	NA	NA	NA	3.04849
DAG 16:1;0-22:3;0	DAG	38	4	0	NA	NA	NA	NA	NA	NA	NA	NA	NA	NA	NA	NA	NA	NA	NA	NA	NA	NA	NA	NA	NA	NA	NA	NA	NA	NA	NA	NA	NA	NA	NA	NA	NA	NA	NA	NA	NA	NA	NA	NA	NA	NA	NA	NA	2.02944
DAG 16:2;0-18:1;0	DAG	34	3	0	NA	NA	NA	NA	NA	NA	NA	NA	NA	NA	NA	NA	NA	NA	NA	NA	NA	NA	NA	NA	NA	NA	NA	NA	NA	NA	NA	NA	NA	NA	NA	NA	NA	NA	NA	NA	NA	NA	NA	NA	NA	NA	NA	NA	NA
DAG 17:0;0-17:0;0	DAG	34	0	0	5.80589	5.34342	5.18039	NA	NA	NA	NA	NA	NA	NA	NA	NA	NA	NA	NA	NA	NA	NA	NA	NA	NA	NA	NA	NA	NA	NA	NA	NA	NA	NA	NA	NA	NA	NA	NA	NA	NA	NA	NA	NA	NA	NA	NA	NA	16.2383
DAG 17:0;0-17:1;0	DAG	34	1	0	6.58616	5.48296	5.28218	NA	NA	NA	NA	NA	NA	NA	NA	NA	NA	NA	NA	NA	NA	NA	NA	NA	NA	NA	NA	NA	NA	NA	NA	NA	NA	NA	NA	NA	NA	NA	NA	NA	NA	NA	NA	NA	NA	NA	NA	NA	10.1396
DAG 17:0;0-18:0;0	DAG	35	0	0	46.2344	41.6239	40.2237	NA	NA	NA	NA	NA	NA	NA	NA	NA	NA	NA	NA	NA	NA	NA	NA	NA	NA	NA	NA	NA	NA	NA	NA	NA	NA	NA	NA	NA	NA	NA	NA	NA	NA	NA	NA	NA	NA	NA	NA	NA	65.1962
DAG 17:0;0-18:1;0	DAG	35	1	0	45.8771	44.7898	39.0401	19.1245	15.7534	20.4932	19.4163	12.0529	13.538	9.95094	14.3197	13.1595	6.36319	11.0231	8.42176	3.68134	5.54128	7.23431	9.55184	5.58559	NA	NA	NA	8.66812	5.75693	5.55027	NA	NA	NA	5.76658	5.57805	3.82325	NA	NA	NA	NA	NA	NA	NA	NA	NA	NA	NA	NA	36.4707
DAG 17:0;0-18:2;0	DAG	35	2	0	7.06223	6.2173	5.22797	2.35246	NA	NA	NA	NA	NA	NA	NA	NA	NA	NA	NA	NA	NA	NA	NA	NA	NA	NA	NA	NA	NA	NA	NA	NA	NA	NA	NA	NA	NA	NA	NA	NA	NA	NA	NA	NA	NA	NA	NA	NA	8.89033
DAG 17:0;0-19:1;0	DAG	36	1	0	NA	NA	NA	NA	NA	NA	NA	NA	NA	NA	NA	NA	NA	NA	NA	NA	NA	NA	NA	NA	NA	NA	NA	NA	NA	NA	NA	NA	NA	NA	NA	NA	NA	NA	NA	NA	NA	NA	NA	NA	NA	NA	NA	NA	4.19794
DAG 17:0;0-20:1;0	DAG	37	1	0	NA	NA	NA	NA	NA	NA	NA	NA	NA	NA	NA	NA	NA	NA	NA	NA	NA	NA	NA	NA	NA	NA	NA	NA	NA	NA	NA	NA	NA	NA	NA	NA	NA	NA	NA	NA	NA	NA	NA	NA	NA	NA	NA	NA	5.65742
DAG 17:0;0-20:2;0	DAG	37	2	0	NA	NA	NA	NA	NA	NA	NA	NA	NA	NA	NA	NA	NA	NA	NA	NA	NA	NA	NA	NA	NA	NA	NA	NA	NA	NA	NA	NA	NA	NA	NA	NA	NA	NA	NA	NA	NA	NA	NA	NA	NA	NA	NA	NA	6.38461
DAG 17:1;0-17:1;0	DAG	34	2	0	NA	NA	NA	NA	NA	NA	NA	NA	NA	NA	NA	NA	NA	NA	NA	NA	NA	NA	NA	NA	NA	NA	NA	NA	NA	NA	NA	NA	NA	NA	NA	NA	NA	NA	NA	NA	NA	NA	NA	NA	NA	NA	NA	NA	3.59642
DAG 17:1;0-18:0;0	DAG	35	1	0	8.69571	6.80039	8.02546	NA	NA	NA	NA	NA	NA	NA	NA	NA	NA	NA	NA	NA	NA	NA	NA	NA	NA	NA	NA	NA	NA	NA	NA	NA	NA	NA	NA	NA	NA	NA	NA	NA	NA	NA	NA	NA	NA	NA	NA	NA	6.23494
DAG 17:1;0-18:1;0	DAG	35	2	0	17.1242	14.9842	14.6201	5.61844	NA	NA	5.75964	6.08944	NA	NA	NA	NA	NA	NA	NA	NA	NA	NA	NA	NA	NA	NA	NA	5.52727	NA	NA	NA	NA	NA	NA	NA	NA	NA	NA	NA	NA	NA	NA	NA	NA	NA	NA	NA	NA	23.7773
DAG 17:1;0-18:2;0	DAG	35	3	0	9.67726	7.09664	6.88489	NA	NA	NA	NA	NA	NA	NA	NA	NA	NA	NA	NA	NA	NA	NA	NA	NA	NA	NA	NA	NA	NA	NA	NA	NA	NA	NA	NA	NA	NA	NA	NA	NA	NA	NA	NA	NA	NA	NA	NA	NA	9.80241
DAG 17:1;0-20:1;0	DAG	37	2	0	NA	NA	NA	NA	NA	NA	NA	NA	NA	NA	NA	NA	NA	NA	NA	NA	NA	NA	NA	NA	NA	NA	NA	NA	NA	NA	NA	NA	NA	NA	NA	NA	NA	NA	NA	NA	NA	NA	NA	NA	NA	NA	NA	NA	NA
DAG 17:1;0-20:2;0	DAG	37	3	0	NA	NA	NA	NA	NA	NA	NA	NA	NA	NA	NA	NA	NA	NA	NA	NA	NA	NA	NA	NA	NA	NA	NA	NA	NA	NA	NA	NA	NA	NA	NA	NA	NA	NA	NA	NA	NA	NA	NA	NA	NA	NA	NA	NA	8.05845
DAG 18:0;0-18:0;0	DAG	36	0	0	25.7595	25.893	23.4611	NA	NA	NA	NA	NA	NA	NA	NA	NA	NA	NA	NA	NA	NA	NA	NA	NA	NA	NA	NA	NA	NA	NA	NA	NA	NA	NA	NA	NA	NA	NA	NA	NA	NA	NA	NA	NA	NA	NA	NA	NA	20.7676
DAG 18:0;0-18:1;0	DAG	36	1	0	438.045	463.41	456.265	183.718	141.43	180.455	157.538	90.5814	106.774	63.994	105.765	92.2857	NA	NA	NA	38.7248	29.3203	NA	NA	NA	32.3465	32.5605	29.5004	40.2946	25.0695	39.8608	45.3459	NA	NA	NA	NA	NA	22.9119	NA	NA	NA	NA	NA	NA	NA	NA	NA	NA	NA	36.8058
DAG 18:0;0-18:2;0	DAG	36	2	0	19.3716	17.204	16.2608	5.78875	3.73405	5.28468	5.37366	3.60816	3.55571	2.12562	3.45152	3.388	NA	2.68594	NA	2.08361	NA	NA	2.63099	NA	NA	NA	NA	2.4212	NA	NA	NA	NA	NA	NA	NA	NA	NA	NA	NA	NA	NA	NA	NA	NA	NA	NA	NA	NA	4.09819
DAG 18:0;0-20:2;0	DAG	38	2	0	NA	NA	NA	NA	NA	NA	NA	NA	NA	NA	NA	NA	NA	NA	NA	NA	NA	NA	NA	NA	NA	NA	NA	NA	NA	NA	NA	NA	NA	NA	NA	NA	NA	NA	NA	NA	NA	NA	NA	NA	NA	NA	NA	NA	NA
DAG 18:1;0-18:1;0	DAG	36	2	0	142.868	131.539	124.586	38.1427	28.055	41.8459	38.6811	22.2821	26.1013	15.9223	27.2257	23.8478	12.7272	19.2566	12.1398	NA	NA	12.0579	15.7273	NA	NA	NA	NA	14.4047	NA	NA	NA	NA	NA	NA	NA	NA	NA	NA	NA	NA	17.0514	NA	NA	NA	NA	NA	NA	NA	31.1672
DAG 18:1;0-18:2;0	DAG	36	3	0	77.8131	63.2468	66.1847	20.7539	13.4398	20.1906	18.6907	10.2776	14.4613	9.37548	13.1169	11.1848	NA	10.7074	NA	NA	NA	NA	10.1375	NA	NA	NA	NA	8.15226	NA	NA	NA	NA	NA	NA	NA	NA	NA	NA	NA	NA	9.08365	NA	NA	NA	NA	NA	NA	NA	19.1818
DAG 18:1;0-18:3;0	DAG	36	4	0	34.6927	27.1266	26.4419	7.34637	7.20911	7.81475	8.2086	5.44821	6.20707	4.00841	7.10713	6.47756	3.06722	5.24306	3.25103	3.21322	2.89429	3.23435	4.48271	NA	NA	NA	NA	NA	NA	NA	NA	NA	NA	2.64401	NA	NA	NA	NA	NA	NA	NA	NA	NA	NA	NA	NA	NA	NA	5.80811
DAG 18:1;0-19:0;0	DAG	37	1	0	NA	NA	NA	NA	NA	NA	NA	NA	NA	NA	NA	NA	NA	NA	NA	NA	NA	NA	NA	NA	NA	NA	NA	NA	NA	NA	NA	NA	NA	NA	NA	NA	NA	NA	NA	NA	NA	NA	NA	NA	NA	NA	NA	NA	17.3766
DAG 18:1;0-19:1;0	DAG	37	2	0	27.9964	28.1362	25.2937	NA	NA	NA	NA	NA	NA	NA	NA	NA	NA	NA	NA	NA	NA	NA	NA	NA	NA	NA	NA	NA	NA	NA	NA	NA	NA	NA	NA	NA	NA	NA	NA	NA	NA	NA	NA	NA	NA	NA	NA	NA	9.30682
DAG 18:1;0-20:1;0	DAG	38	2	0	NA	NA	NA	128.632	92.327	122.5	NA	NA	NA	NA	NA	NA	NA	NA	NA	NA	NA	NA	NA	NA	NA	NA	NA	NA	NA	NA	NA	NA	NA	NA	NA	NA	NA	NA	NA	NA	NA	NA	NA	NA	NA	NA	NA	NA	19.3844
DAG 18:1;0-20:2;0	DAG	38	3	0	NA	NA	NA	NA	NA	NA	NA	NA	NA	NA	NA	NA	NA	NA	NA	NA	NA	NA	NA	NA	NA	NA	NA	NA	NA	NA	NA	NA	NA	NA	NA	NA	NA	NA	NA	NA	NA	NA	NA	NA	NA	NA	NA	NA	10.8802
DAG 18:1;0-20:3;0	DAG	38	4	0	NA	NA	NA	NA	NA	NA	NA	NA	NA	NA	NA	NA	NA	NA	NA	NA	NA	NA	NA	NA	NA	NA	NA	NA	NA	NA	NA	NA	NA	NA	NA	NA	NA	NA	NA	NA	NA	NA	NA	NA	NA	NA	NA	NA	4.28915
DAG 18:1;0-24:0;0	DAG	42	1	0	NA	NA	NA	NA	NA	NA	NA	NA	NA	NA	NA	NA	NA	NA	NA	NA	NA	NA	NA	NA	NA	NA	NA	NA	NA	NA	NA	NA	NA	NA	NA	NA	NA	NA	NA	NA	NA	NA	NA	NA	NA	NA	NA	NA	NA
DAG 18:2;0-18:2;0	DAG	36	4	0	21.8529	14.1424	14.7841	2.56513	NA	3.97542	3.25324	NA	2.08632	NA	NA	NA	NA	NA	NA	NA	NA	NA	NA	NA	NA	NA	NA	NA	NA	NA	NA	NA	NA	NA	NA	NA	NA	NA	NA	NA	NA	NA	NA	NA	NA	NA	NA	NA	3.32077
DAG 18:2;0-18:3;0	DAG	36	5	0	16.8228	13.9265	13.3626	NA	NA	NA	NA	NA	NA	NA	NA	NA	NA	NA	NA	NA	NA	NA	NA	NA	NA	NA	NA	NA	NA	NA	NA	NA	NA	NA	NA	NA	NA	NA	NA	NA	NA	NA	NA	NA	NA	NA	NA	NA	NA
DAG 18:3;0-18:3;0	DAG	36	6	0	18.4824	13.4752	15.6905	NA	NA	NA	NA	NA	NA	NA	NA	NA	NA	NA	NA	NA	NA	NA	NA	NA	NA	NA	NA	NA	NA	NA	NA	NA	NA	NA	NA	NA	NA	NA	NA	NA	NA	NA	NA	NA	NA	NA	NA	NA	NA
EOH 65:3;3	EOH	65	3	3	NA	NA	NA	NA	NA	NA	NA	NA	NA	10.2315	9.55931	8.32343	NA	NA	NA	NA	NA	NA	NA	NA	NA	NA	NA	8.8494	7.07741	6.93146	NA	NA	NA	NA	NA	NA	NA	NA	NA	NA	NA	NA	NA	NA	NA	8.29518	6.51642	9.66043	NA
EOH 66:3;3	EOH	66	3	3	14.9367	21.0336	19.3969	NA	NA	NA	19.7957	20.4948	16.4786	21.2576	18.4723	18.6553	21.4189	15.5171	21.6816	13.6155	14.8257	17.9464	15.5137	20.1284	NA	NA	NA	22.2883	20.5931	19.0538	NA	NA	NA	18.8854	17.2268	14.4563	13.7498	14.2369	14.7486	14.4348	24.4632	21.1273	14.1008	19.7025	18.9461	22.4004	21.8365	29.6976	NA
EOH 67:3;3	EOH	67	3	3	7.94131	13.1204	11.7885	8.79126	10.5569	11.0031	11.8323	11.9075	10.4602	13.1655	10.7979	11.6234	13.7086	9.03173	13.0843	NA	NA	12.3748	8.44367	10.364	NA	NA	NA	14.1869	11.5121	11.6089	14.4639	10.0064	8.16007	11.554	9.74496	8.30091	7.2781	8.44861	8.58704	7.55989	14.4161	12.5485	7.43227	10.7506	9.76825	11.9876	11.3093	17.98	NA
EOH 68:3;3	EOH	68	3	3	16.5123	23.1703	23.6339	17.6107	19.608	20.8499	22.4113	23.092	19.232	24.2385	19.807	21.5663	22.5388	18.0882	23.1699	14.4926	15.5033	19.6807	16.8179	22.6781	NA	NA	NA	NA	NA	NA	25.6709	20.25	16.5881	20.5988	18.3262	15.9356	15.1273	14.8768	16.6563	15.4213	26.567	24.2582	15.3309	21.4102	20.5129	24.1709	23.579	32.6215	NA
EOH 69:3;3	EOH	69	3	3	NA	NA	NA	NA	NA	NA	NA	NA	NA	NA	NA	NA	NA	NA	NA	NA	NA	NA	NA	NA	NA	NA	NA	NA	NA	NA	NA	NA	NA	7.41486	6.36312	6.27471	NA	NA	NA	4.93053	9.7534	9.88503	5.27546	7.20226	5.58988	NA	NA	NA	NA
EOH 70:3;3	EOH	70	3	3	NA	NA	NA	NA	NA	NA	NA	NA	NA	NA	NA	NA	NA	NA	NA	NA	NA	NA	NA	NA	NA	NA	NA	9.58144	9.28472	8.52575	NA	NA	NA	8.18385	7.69464	6.64039	NA	NA	NA	NA	NA	NA	NA	NA	NA	NA	NA	NA	NA
EOS 64:3;2	EOS	64	3	2	2.61407	3.03932	NA	NA	NA	NA	NA	NA	NA	NA	NA	NA	NA	NA	NA	NA	NA	NA	NA	NA	NA	NA	NA	NA	NA	NA	NA	NA	NA	NA	NA	NA	NA	NA	NA	NA	NA	NA	NA	NA	NA	NA	NA	NA	2.94171
EOS 66:3;2	EOS	66	3	2	14.2944	16.0024	14.6223	NA	NA	NA	15.7561	15.154	12.8669	NA	NA	NA	14.9499	15.7893	16.8165	12.5935	12.235	NA	NA	NA	NA	NA	NA	16.1138	16.2955	14.3299	NA	NA	NA	16.0192	15.0573	12.9647	NA	NA	NA	13.197	19.1041	19.6925	12.1106	16.1007	16.9087	NA	NA	NA	NA
EOS 67:3;2	EOS	67	3	2	NA	NA	NA	NA	NA	NA	12.6229	12.1139	9.74228	NA	NA	NA	NA	NA	NA	NA	NA	NA	NA	NA	NA	NA	NA	NA	NA	NA	NA	NA	NA	NA	NA	NA	NA	NA	NA	NA	NA	NA	NA	NA	NA	15.9723	14.2449	19.8218	NA
EOS 68:3;2	EOS	68	3	2	30.4093	33.6617	33.0535	NA	NA	NA	38.2367	36.4839	32.4283	39.8048	38.1276	40.689	35.119	37.7932	40.9031	29.8018	29.5782	31.3317	31.7979	36.9284	NA	NA	NA	39.4522	39.7846	34.7366	42.9478	39.0638	34.3473	37.6616	37.2772	31.6178	32.3734	32.794	31.1742	31.7588	47.1763	49.0058	28.1219	40.0228	41.4312	45.8698	44.0305	58.7827	NA
EOS 69:3;2	EOS	69	3	2	14.5221	15.6857	15.7896	15.0892	15.732	15.5801	18.2354	18.8406	15.7925	18.9071	18.578	19.8578	NA	NA	NA	15.0769	14.4914	14.4626	14.9331	18.815	NA	NA	NA	18.9232	20.0465	16.8324	19.9036	17.9844	16.0327	17.426	17.6406	15.2744	NA	NA	NA	15.0348	22.6455	22.1389	14.0706	19.5965	19.3009	21.3366	21.677	26.954	NA
EOS 70:3;2	EOS	70	3	2	20.5679	23.918	23.0013	23.6768	26.2915	24.3223	28.7846	30.1441	25.8926	31.3808	30.9724	31.1956	28.7854	28.9636	33.4654	24.541	23.661	23.825	24.6626	31.2087	NA	NA	NA	31.1337	32.9907	26.8017	33.1239	30.3734	25.8427	28.486	29.1906	24.7544	24.5043	25.9478	24.0642	24.719	36.9976	35.9263	23.4682	32.4907	31.0603	35.9739	35.3028	43.064	NA
EOS 71:3;2	EOS	71	3	2	5.51931	6.82237	6.4365	NA	NA	NA	NA	NA	NA	7.79793	7.74008	7.93351	NA	NA	NA	NA	NA	NA	NA	NA	NA	NA	NA	NA	NA	NA	NA	NA	NA	NA	NA	NA	6.55991	6.69738	6.24061	NA	NA	NA	NA	NA	NA	NA	NA	NA	NA
EOS 72:3;2	EOS	72	3	2	NA	NA	NA	NA	NA	NA	NA	NA	NA	NA	NA	NA	NA	NA	NA	NA	NA	NA	NA	NA	NA	NA	NA	NA	NA	NA	NA	NA	NA	NA	NA	NA	NA	NA	NA	NA	NA	NA	5.14335	7.52145	6.68482	NA	NA	NA	NA
NdS 18:0;2-24:0;0	NdS	42	0	2	5.2783	5.68676	5.43245	3.53823	3.97499	3.79627	3.99016	3.49705	3.35244	3.12935	3.48704	4.05142	2.4689	3.4244	3.30875	2.60393	2.39922	NA	NA	NA	NA	NA	NA	3.15684	2.98242	2.66719	2.91696	2.9105	2.59117	3.18715	2.9585	2.4268	2.44302	2.42756	2.35819	NA	NA	NA	NA	3.12257	2.83294	NA	NA	NA	5.11274
NdS 18:0;2-26:0;0	NdS	44	0	2	2.55308	2.20084	2.26678	NA	2.23252	NA	NA	NA	NA	NA	NA	NA	NA	NA	NA	NA	NA	NA	NA	NA	NA	NA	NA	NA	NA	NA	NA	NA	NA	2.02558	NA	NA	NA	NA	NA	NA	NA	2.4615	NA	NA	NA	NA	2.14298	NA	NA
NdS 19:0;2-24:0;0	NdS	43	0	2	3.07314	3.10842	3.02576	2.01583	2.5242	2.09737	2.26935	NA	2.01725	NA	2.15	2.32758	NA	2.14558	NA	NA	NA	NA	NA	NA	NA	NA	NA	NA	NA	NA	NA	NA	NA	NA	NA	NA	NA	NA	NA	NA	NA	2.11589	NA	NA	NA	NA	NA	2.15029	3.06594
NdS 19:0;2-25:0;0	NdS	44	0	2	NA	NA	NA	NA	NA	NA	NA	NA	NA	NA	NA	NA	NA	NA	NA	NA	NA	NA	NA	NA	NA	NA	NA	NA	NA	NA	NA	NA	NA	NA	NA	NA	NA	NA	NA	NA	NA	NA	NA	NA	NA	NA	NA	NA	NA
NdS 19:0;2-26:0;0	NdS	45	0	2	2.142	NA	NA	NA	NA	NA	NA	NA	NA	NA	NA	NA	NA	2.24551	NA	NA	NA	NA	NA	2.29289	NA	NA	NA	NA	NA	NA	NA	NA	NA	NA	NA	NA	NA	NA	NA	NA	NA	NA	NA	2.03416	NA	NA	NA	NA	2.13173
NdS 20:0;2-24:0;0	NdS	44	0	2	2.31273	2.47261	NA	2.12873	2.37512	2.60566	NA	NA	NA	NA	NA	NA	NA	NA	NA	NA	NA	NA	NA	NA	NA	NA	NA	NA	NA	2.01403	2.05782	NA	NA	NA	NA	NA	NA	NA	NA	NA	NA	2.30551	NA	3.15564	NA	NA	NA	2.07358	3.58233
NdS 20:0;2-26:0;0	NdS	46	0	2	4.21811	2.90741	4.87024	2.33596	2.59042	2.27501	NA	4.40152	NA	2.08638	2.46182	NA	NA	2.42621	2.79799	NA	NA	NA	NA	NA	NA	NA	NA	NA	NA	NA	NA	2.02829	NA	NA	NA	NA	NA	NA	NA	NA	NA	2.04922	NA	NA	NA	2.53364	2.70285	2.57887	2.17097
NdS 21:0;2-24:0;0	NdS	45	0	2	NA	NA	NA	NA	NA	NA	NA	NA	NA	NA	NA	NA	NA	NA	NA	NA	NA	NA	NA	NA	NA	NA	NA	NA	NA	NA	NA	NA	NA	NA	NA	NA	NA	NA	NA	NA	NA	NA	NA	NA	NA	NA	NA	NA	NA
NdS 21:0;2-26:0;0	NdS	47	0	2	2.17857	NA	NA	NA	NA	NA	NA	NA	NA	NA	NA	NA	NA	NA	NA	NA	NA	NA	NA	2.06244	NA	NA	NA	NA	NA	NA	NA	NA	NA	NA	NA	NA	NA	NA	NA	NA	NA	NA	NA	2.0749	NA	NA	NA	NA	NA
NdS 22:0;2-24:0;0	NdS	46	0	2	NA	NA	NA	NA	2.28435	2.19363	NA	NA	NA	NA	2.02747	NA	NA	2.17251	NA	2.39736	NA	NA	NA	NA	2.08169	NA	NA	3.80116	NA	NA	NA	NA	NA	3.95598	2.67837	NA	NA	NA	2.19109	NA	NA	2.69739	2.36202	2.79669	3.74914	NA	NA	2.61893	NA
NdS 22:0;2-26:0;0	NdS	48	0	2	NA	NA	NA	NA	NA	NA	NA	NA	NA	NA	NA	NA	NA	NA	NA	NA	2.12694	NA	NA	NA	NA	NA	NA	NA	NA	2.74795	NA	NA	NA	NA	2.71816	2.1919	NA	NA	NA	NA	NA	NA	NA	NA	NA	NA	NA	NA	NA
NH 17:1;3-24:0;0	NH	41	1	3	6.03829	7.66759	7.61976	4.17262	5.15409	5.17334	5.45782	4.5181	4.35882	4.67465	4.80584	4.95814	NA	NA	NA	3.62348	3.30397	NA	NA	NA	NA	NA	NA	5.41924	4.0937	4.43086	4.53525	4.069	3.38542	4.21355	3.93207	3.31012	3.32807	3.04059	3.57462	3.11718	5.41845	5.51969	3.03871	4.76408	4.06779	4.75792	4.56555	6.89848	4.8686
NH 17:1;3-26:0;0	NH	43	1	3	2.64266	8.65071	6.81124	3.58208	9.13573	6.09704	NA	NA	NA	NA	5.99405	2.16421	NA	NA	NA	NA	NA	7.27955	6.31874	2.9159	2.98648	NA	4.39033	3.58329	4.03846	3.32557	8.06362	NA	5.74036	3.83131	3.3072	NA	NA	NA	NA	2.48342	4.22129	3.75595	5.30873	3.40883	3.92749	3.58414	NA	2.18536	NA
NH 18:1;3-24:0;0	NH	42	1	3	7.99306	10.5174	12.0765	7.15387	9.15293	6.99361	7.25752	7.7432	6.24184	7.91699	8.02754	7.2112	10.0006	10.7549	10.0317	8.31641	8.2868	9.31894	9.09374	10.2026	12.3419	NA	9.50699	10.3337	7.99984	8.38949	10.7998	10.1134	8.20812	6.46561	5.39764	5.35651	7.97166	7.39847	8.74641	5.17148	8.70541	6.69123	4.67384	7.24408	7.80068	7.15118	6.62662	10.2449	13.0967
NH 18:1;3-25:0;0	NH	43	1	3	NA	NA	NA	NA	NA	NA	NA	NA	NA	NA	NA	NA	2.89574	2.80384	NA	NA	NA	NA	NA	NA	NA	NA	NA	NA	NA	4.07023	NA	NA	NA	NA	2.11941	NA	NA	NA	NA	NA	2.01155	2.40656	NA	NA	NA	4.60705	2.94819	5.01243	NA
NH 18:1;3-26:0;0	NH	44	1	3	10.5847	8.82584	10.0457	9.77705	11.9831	12.5234	8.9774	6.95967	7.58292	8.51087	10.555	11.9162	11.7431	9.55886	11.4999	5.2052	6.09552	11.1233	10.9823	12.5642	12.187	NA	11.3787	8.18524	7.83932	7.64023	13.3292	9.73997	7.43066	11.9293	9.8749	9.57019	7.47142	3.76528	6.43847	7.34302	10.1725	11.1723	4.0514	8.5496	9.41827	7.88521	8.37252	10.2537	9.34529
NH 18:1;3-28:0;0	NH	46	1	3	NA	NA	NA	NA	NA	NA	NA	NA	NA	NA	NA	NA	NA	NA	NA	NA	NA	NA	NA	NA	NA	NA	NA	NA	NA	NA	NA	NA	NA	NA	NA	NA	NA	NA	NA	NA	NA	NA	NA	NA	NA	4.09974	2.65787	4.05702	NA
NH 19:1;3-24:0;0	NH	43	1	3	NA	NA	NA	NA	NA	NA	NA	NA	NA	5.29179	2.66015	4.79019	NA	4.48711	NA	3.48198	5.87945	NA	NA	NA	NA	NA	NA	NA	NA	NA	NA	NA	NA	2.04501	NA	2.05932	5.4528	2.41756	NA	NA	3.83181	3.51229	NA	NA	NA	NA	NA	NA	NA
NH 19:1;3-26:0;0	NH	45	1	3	NA	NA	NA	4.78694	3.41544	4.40673	2.73682	NA	NA	3.77828	2.68127	3.62166	4.86439	2.80304	NA	NA	NA	NA	NA	NA	NA	NA	NA	NA	NA	NA	NA	NA	NA	3.10541	4.54332	NA	NA	NA	NA	NA	4.73523	2.58885	NA	NA	NA	2.25081	3.42174	4.15718	NA
NH 20:1;3-24:0;0	NH	44	1	3	NA	NA	NA	2.35607	3.46574	2.8814	NA	2.34601	NA	NA	NA	NA	NA	NA	NA	NA	NA	NA	NA	NA	NA	NA	NA	NA	NA	NA	NA	NA	NA	NA	NA	NA	NA	NA	NA	NA	NA	NA	NA	NA	NA	NA	NA	2.2189	NA
NH 20:1;3-26:0;0	NH	46	1	3	9.99647	7.26168	12.6293	4.09123	5.36202	4.3113	7.21182	7.62191	5.14714	7.85902	7.73404	6.4157	6.33205	6.95599	5.67452	2.15482	3.04982	NA	NA	NA	NA	NA	NA	5.67544	3.93515	7.64507	7.17022	4.50412	5.57398	5.43609	6.64507	5.18922	5.35477	2.43621	3.86081	4.98247	5.9961	9.67778	5.25505	5.66284	6.98849	3.96699	5.18375	7.38448	10.2683
NH 20:1;3-28:0;0	NH	48	1	3	NA	NA	NA	NA	NA	NA	NA	NA	NA	NA	NA	NA	NA	NA	NA	NA	NA	NA	NA	NA	NA	NA	NA	NA	NA	NA	4.52708	4.26508	3.41026	NA	NA	NA	NA	NA	NA	NA	NA	NA	NA	NA	NA	4.88172	5.23229	7.26769	NA
NH 21:1;3-24:0;0	NH	45	1	3	6.53571	4.77471	3.74076	NA	NA	NA	3.53078	3.99362	3.21993	NA	2.6883	2.73772	NA	NA	NA	NA	2.09163	NA	NA	NA	NA	NA	NA	NA	NA	NA	2.50422	4.53538	NA	NA	NA	NA	NA	NA	NA	NA	NA	3.77726	NA	NA	NA	3.18359	2.07924	3.80466	NA
NH 21:1;3-26:0;0	NH	47	1	3	NA	NA	NA	NA	NA	NA	NA	NA	NA	NA	NA	NA	NA	NA	NA	NA	NA	NA	NA	NA	NA	NA	NA	3.64059	NA	3.14656	NA	NA	NA	NA	NA	NA	NA	NA	NA	NA	3.9198	3.95369	NA	NA	NA	NA	NA	NA	NA
NH 23:1;3-24:0;0	NH	47	1	3	NA	NA	NA	NA	NA	NA	NA	NA	NA	NA	NA	NA	NA	NA	NA	NA	NA	NA	NA	NA	NA	NA	NA	NA	NA	NA	NA	NA	NA	NA	NA	NA	NA	NA	NA	NA	NA	NA	NA	NA	NA	NA	NA	NA	NA
NP 15:0;0-28:0;3	NP	43	0	3	NA	NA	2.21455	NA	NA	NA	NA	NA	NA	NA	NA	NA	NA	NA	NA	NA	NA	NA	NA	NA	NA	NA	NA	NA	NA	NA	NA	NA	NA	NA	NA	NA	NA	NA	NA	NA	NA	NA	NA	NA	NA	NA	NA	NA	NA
NP 15:0;0-30:0;3	NP	45	0	3	3.03032	2.53077	3.44797	3.20494	3.83195	3.80502	NA	2.02939	NA	2.19854	NA	NA	NA	NA	NA	NA	NA	NA	NA	NA	NA	NA	NA	2.39059	NA	2.17606	2.75845	NA	NA	NA	NA	NA	NA	NA	NA	NA	NA	NA	NA	NA	NA	NA	NA	2.98415	4.65244
NP 16:0;3-24:0;0	NP	40	0	3	NA	NA	NA	NA	NA	NA	NA	NA	NA	NA	NA	NA	NA	NA	NA	2.88245	2.45897	NA	NA	NA	NA	NA	NA	NA	NA	NA	NA	NA	NA	NA	NA	NA	NA	NA	NA	NA	NA	NA	NA	NA	NA	NA	NA	NA	5.67546
NP 17:0;3-24:0;0	NP	41	0	3	4.29969	3.47777	4.12345	3.25557	3.18422	3.53561	NA	NA	NA	2.32071	3.07	3.37395	NA	2.25343	NA	2.18684	NA	4.72332	4.43497	5.33629	NA	NA	NA	2.6943	2.94446	NA	3.28682	3.8165	2.34605	2.84186	3.04592	NA	NA	NA	NA	NA	5.34903	NA	2.91606	3.98396	NA	2.9669	2.11707	2.8551	4.78872
NP 17:0;3-25:0;0	NP	42	0	3	NA	NA	NA	NA	NA	NA	NA	NA	NA	NA	NA	NA	NA	NA	NA	NA	NA	NA	NA	NA	NA	NA	NA	NA	NA	NA	NA	NA	NA	NA	NA	NA	NA	NA	NA	NA	NA	NA	NA	NA	NA	NA	NA	NA	NA
NP 17:0;3-26:0;0	NP	43	0	3	2.58174	2.28933	2.32205	NA	NA	NA	NA	NA	2.30276	NA	NA	NA	NA	NA	2.80807	NA	NA	NA	NA	NA	NA	NA	NA	NA	NA	NA	3.71917	NA	NA	NA	NA	NA	NA	NA	NA	NA	NA	NA	NA	NA	NA	NA	NA	NA	3.59599
NP 18:0;3-24:0;0	NP	42	0	3	7.36205	6.67679	7.67801	4.76938	7.03382	8.38763	7.74671	5.41139	6.59201	6.21721	6.60134	5.82607	3.45371	3.73616	6.07805	4.19018	3.33702	3.51957	4.88629	5.38661	11.8354	NA	8.44695	5.18379	3.84573	4.20251	4.58994	4.55986	3.95839	4.40941	3.35584	3.16307	2.49004	4.61116	4.15465	7.41493	12.8217	10.8123	3.10811	4.96462	3.88107	4.77033	5.0162	7.02259	NA
NP 18:0;3-25:0;0	NP	43	0	3	NA	NA	NA	NA	NA	NA	NA	NA	NA	NA	NA	NA	NA	NA	NA	NA	NA	NA	NA	NA	NA	NA	NA	NA	NA	NA	NA	NA	NA	NA	NA	NA	NA	NA	NA	NA	NA	NA	NA	NA	NA	NA	NA	NA	NA
NP 18:0;3-26:0;0	NP	44	0	3	4.26992	4.87625	3.22256	2.30055	4.77286	4.70917	6.16737	2.28894	NA	3.33963	4.56715	3.59296	2.81162	NA	2.63365	2.90093	NA	NA	3.64478	4.70683	8.03117	NA	4.3465	3.00586	2.57911	2.9248	4.22981	2.14882	2.10072	4.15724	5.58331	2.33355	NA	2.29171	NA	NA	NA	NA	2.1545	2.97609	3.29348	2.74348	3.1041	3.18022	NA
NP 20:0;3-24:0;0	NP	44	0	3	NA	NA	NA	2.12321	3.52644	3.70382	2.93743	2.33397	NA	3.44116	NA	2.39936	NA	3.15739	3.07523	2.53146	NA	NA	NA	NA	NA	NA	NA	2.1812	2.24771	NA	NA	2.7923	2.07875	4.62023	3.5907	5.18532	NA	2.35033	3.11369	NA	3.2404	3.25764	2.11899	2.1887	NA	3.15695	2.50267	4.0579	5.68621
NP 20:0;3-26:0;0	NP	46	0	3	NA	2.43942	NA	NA	NA	4.11838	NA	NA	NA	NA	NA	2.22743	NA	NA	NA	NA	NA	NA	NA	NA	NA	NA	NA	2.86161	NA	2.04211	4.91286	NA	NA	NA	NA	NA	NA	NA	NA	NA	NA	NA	NA	NA	NA	NA	NA	2.91178	4.62339
NP 21:0;3-24:0;0	NP	45	0	3	3.49961	2.72622	3.41517	2.74656	3.37847	3.99664	NA	NA	NA	NA	NA	2.06687	NA	NA	NA	5.19822	2.25422	NA	NA	NA	4.35149	NA	3.46822	NA	2.65063	2.17103	3.27837	3.59576	2.74196	2.54273	NA	NA	NA	NA	NA	NA	3.78983	4.06623	2.31881	6.9557	2.45377	NA	NA	2.35125	NA
NP 21:0;3-26:0;0	NP	47	0	3	NA	NA	NA	NA	NA	NA	NA	NA	NA	NA	NA	NA	NA	NA	NA	NA	NA	NA	NA	NA	NA	NA	NA	NA	NA	NA	NA	NA	NA	NA	NA	NA	NA	NA	NA	NA	NA	NA	NA	2.7988	2.35899	NA	NA	NA	NA
NP 22:0;3-24:0;0	NP	46	0	3	5.82422	7.29547	6.48295	NA	NA	NA	3.97729	4.16571	3.32362	4.38423	4.20813	3.76329	3.53365	5.47046	4.18577	2.54141	3.24071	2.5469	3.57192	5.65904	4.32504	NA	3.93746	4.60629	3.98272	4.43258	5.40524	8.30774	6.91112	4.59987	4.84111	4.53832	2.64501	2.59464	3.60475	5.72969	10.8262	13.3408	3.71163	5.06625	3.4146	4.08519	4.10749	4.34722	5.55794
NP 22:0;3-25:0;0	NP	47	0	3	NA	NA	NA	NA	NA	NA	NA	NA	NA	NA	NA	NA	NA	NA	NA	NA	NA	NA	NA	NA	NA	NA	NA	2.36561	NA	2.45749	NA	NA	NA	NA	NA	NA	NA	NA	NA	NA	6.06579	6.56782	NA	3.36525	2.13113	NA	NA	NA	NA
NP 22:0;3-26:0;0	NP	48	0	3	4.28894	6.7549	4.48448	3.86993	5.26013	5.93409	6.55663	3.92965	3.91932	NA	NA	NA	5.89222	6.74032	7.26708	2.56136	3.57411	5.49123	5.82534	7.42663	NA	NA	NA	3.19525	4.40451	3.8325	2.46307	4.48827	2.80135	6.91656	6.29373	5.17618	4.78645	4.70364	5.41452	2.39658	4.30669	3.09184	2.73282	5.49746	3.73472	3.47841	3.82634	6.87873	8.19208
NS 16:1;2-24:0;0	NS	40	1	2	5.84117	6.23177	6.65797	NA	NA	NA	4.14205	3.76263	3.35264	NA	NA	NA	NA	NA	NA	NA	NA	NA	NA	NA	NA	NA	NA	3.74348	3.44091	3.52336	NA	NA	NA	NA	NA	NA	NA	NA	NA	NA	NA	NA	2.54772	3.93697	3.55034	4.11746	3.69121	5.69358	NA
NS 16:1;2-26:0;0	NS	42	1	2	8.10774	2.92123	NA	NA	NA	NA	NA	NA	NA	NA	NA	NA	NA	NA	NA	NA	NA	NA	NA	NA	NA	NA	NA	NA	2.56172	NA	2.50528	2.19664	NA	NA	NA	NA	NA	NA	NA	NA	2.42863	3.41126	NA	NA	NA	NA	2.65204	NA	NA
NS 17:1;2-26:0;0	NS	43	1	2	4.46467	4.92283	4.46826	NA	NA	NA	NA	NA	NA	NA	NA	NA	NA	NA	NA	NA	NA	NA	NA	NA	NA	NA	NA	NA	NA	NA	NA	NA	NA	NA	NA	NA	NA	NA	NA	NA	NA	NA	NA	NA	NA	NA	NA	NA	NA
NS 18:1;2-24:0;0	NS	42	1	2	NA	NA	NA	3.51995	5.84144	5.73079	4.59955	5.23381	3.11432	NA	NA	NA	3.90976	3.99383	3.01832	3.19977	4.27676	NA	NA	NA	NA	NA	NA	4.48432	2.46903	2.68008	2.28734	2.63257	3.17906	4.15885	4.81663	NA	NA	NA	NA	2.2763	4.19383	3.30975	3.57636	5.16984	4.07442	4.04681	2.9817	5.80955	5.88003
NS 18:1;2-26:0;0	NS	44	1	2	4.47129	4.61441	3.55209	4.46152	2.63267	2.35345	NA	NA	NA	2.106	2.73433	3.55361	NA	NA	NA	3.63864	NA	NA	NA	NA	NA	NA	NA	4.24974	4.11946	NA	NA	NA	NA	NA	NA	NA	NA	NA	NA	NA	NA	NA	NA	NA	NA	2.18993	NA	5.05848	NA
NS 20:1;2-24:0;0	NS	44	1	2	2.09665	2.52271	3.27257	NA	NA	NA	NA	4.15215	2.20427	NA	NA	NA	NA	NA	NA	NA	NA	NA	NA	NA	NA	NA	NA	NA	NA	NA	NA	NA	NA	2.24809	NA	3.29715	NA	NA	NA	NA	NA	NA	NA	NA	NA	2.44097	2.41739	NA	NA
NS 20:1;2-26:0;0	NS	46	1	2	NA	NA	NA	NA	NA	NA	NA	NA	NA	NA	NA	NA	2.42629	3.52041	3.29445	2.60282	2.47783	NA	NA	NA	NA	NA	NA	NA	NA	NA	NA	NA	NA	3.05549	3.10478	2.4277	2.42124	2.38643	2.48846	2.28457	3.79771	4.33664	NA	NA	NA	3.4258	3.59333	4.98899	NA
NS 22:1;2-26:0;0	NS	48	1	2	NA	NA	NA	NA	NA	NA	NA	NA	NA	NA	NA	NA	NA	NA	NA	NA	NA	NA	NA	NA	NA	NA	NA	NA	NA	NA	NA	NA	NA	NA	NA	NA	NA	NA	NA	NA	NA	NA	NA	NA	NA	NA	NA	NA	NA
NS 22:1;2-28:0;0	NS	50	1	2	NA	NA	NA	NA	NA	NA	NA	NA	NA	NA	NA	NA	NA	NA	NA	NA	NA	NA	NA	NA	NA	NA	NA	NA	NA	NA	NA	NA	NA	NA	NA	NA	NA	NA	NA	NA	2.53586	2.75973	NA	NA	NA	NA	NA	NA	NA
TAG 34:0;0	TAG	34	0	0	83.5241	61.4464	62.4588	15.3644	10.7576	17.2947	15.8793	10.6516	10.6611	NA	NA	NA	5.85696	9.63413	5.00815	5.42771	3.79916	NA	NA	NA	NA	NA	NA	NA	NA	NA	NA	NA	NA	NA	NA	NA	NA	NA	NA	NA	NA	NA	NA	NA	NA	NA	NA	NA	NA
TAG 35:0;0	TAG	35	0	0	NA	NA	NA	5.82167	4.2204	5.94515	NA	NA	NA	3.06161	4.62493	3.59864	NA	NA	NA	NA	NA	NA	NA	NA	NA	NA	NA	NA	NA	NA	NA	NA	NA	NA	NA	NA	NA	NA	NA	NA	NA	NA	NA	NA	NA	NA	NA	NA	NA
TAG 36:0;0	TAG	36	0	0	69.3607	54.9942	51.2131	13.5067	NA	16.103	15.7769	NA	NA	NA	11.667	NA	NA	NA	NA	NA	NA	NA	NA	NA	NA	NA	NA	NA	NA	NA	NA	NA	NA	NA	NA	NA	NA	NA	NA	NA	NA	NA	NA	NA	NA	NA	NA	NA	NA
TAG 36:1;0	TAG	36	1	0	72.8108	53.5912	54.2788	11.9345	9.51939	14.0467	12.4595	7.5557	9.25868	6.13417	9.74527	8.04875	5.22893	6.93705	NA	4.73891	NA	6.37297	5.91063	NA	5.04585	NA	NA	5.78271	NA	NA	NA	NA	NA	4.72898	NA	NA	NA	NA	NA	NA	6.75627	4.61141	NA	NA	NA	NA	NA	NA	NA
TAG 37:0;0	TAG	37	0	0	58.2616	51.0643	49.862	NA	NA	NA	NA	NA	NA	NA	NA	NA	NA	NA	NA	NA	NA	NA	NA	NA	NA	NA	NA	NA	NA	NA	NA	NA	NA	NA	NA	NA	NA	NA	NA	NA	NA	NA	NA	NA	NA	NA	NA	NA	NA
TAG 38:0;0	TAG	38	0	0	39.49	32.4358	30.9744	8.96026	6.45121	9.93335	9.98466	6.11911	6.90368	3.89182	7.14646	5.43639	3.30594	5.83684	2.9533	3.39163	2.32178	4.83769	5.79282	2.80049	NA	NA	NA	NA	NA	NA	2.91474	NA	2.67377	NA	NA	NA	2.07258	NA	NA	2.33509	4.83189	3.30749	NA	NA	NA	2.83492	2.08747	3.07783	5.74203
TAG 38:1;0	TAG	38	1	0	55.5048	45.0915	42.6015	11.6497	9.81472	12.8594	NA	NA	NA	6.48434	10.3354	8.07434	5.80586	7.49286	5.35598	5.43739	4.23848	6.97605	6.45431	4.54309	NA	NA	NA	NA	NA	NA	NA	NA	NA	NA	NA	NA	3.71028	3.15616	2.91835	NA	NA	NA	NA	NA	NA	NA	NA	NA	NA
TAG 38:2;0	TAG	38	2	0	16.9773	13.1534	13.0314	NA	NA	NA	NA	NA	NA	NA	NA	NA	NA	NA	NA	NA	NA	NA	NA	NA	NA	NA	NA	NA	NA	NA	NA	NA	NA	NA	NA	NA	NA	NA	NA	NA	NA	NA	NA	NA	NA	NA	NA	NA	NA
TAG 39:0;0	TAG	39	0	0	NA	NA	NA	NA	NA	NA	NA	NA	NA	NA	NA	NA	NA	NA	NA	NA	NA	NA	NA	NA	NA	NA	NA	NA	NA	NA	NA	NA	NA	NA	NA	NA	NA	NA	NA	NA	NA	NA	NA	NA	NA	NA	NA	NA	NA
TAG 40:0;0	TAG	40	0	0	35.6259	28.2693	26.3512	NA	NA	NA	8.68026	5.06047	6.29828	3.64932	6.34308	4.87055	2.57983	4.86739	2.74098	NA	NA	3.53535	4.4973	2.33086	NA	NA	NA	NA	NA	NA	2.43172	NA	2.12058	2.40758	2.12082	2.69293	NA	NA	NA	NA	NA	NA	3.25725	2.44679	NA	NA	NA	NA	NA
TAG 40:1;0	TAG	40	1	0	42.5421	37.1085	32.3107	NA	NA	NA	NA	NA	NA	NA	NA	NA	NA	NA	NA	NA	NA	NA	NA	NA	NA	NA	NA	NA	NA	NA	NA	NA	NA	NA	NA	NA	NA	NA	NA	NA	NA	NA	NA	NA	NA	NA	NA	NA	NA
TAG 41:0;0	TAG	41	0	0	15.8143	14.405	13.4044	NA	NA	NA	NA	NA	NA	NA	NA	NA	NA	NA	NA	NA	NA	NA	NA	NA	NA	NA	NA	NA	NA	NA	NA	NA	NA	NA	NA	NA	NA	NA	NA	NA	NA	NA	NA	NA	NA	NA	NA	NA	14.2393
TAG 41:1;0	TAG	41	1	0	19.163	16.8162	16.2964	NA	NA	NA	NA	NA	NA	NA	NA	NA	NA	NA	NA	NA	NA	NA	NA	NA	NA	NA	NA	NA	NA	NA	NA	NA	NA	NA	NA	NA	NA	NA	NA	NA	NA	NA	NA	NA	NA	NA	NA	NA	NA
TAG 42:0;0	TAG	42	0	0	36.0747	31.4107	29.5785	8.38805	7.35788	9.80655	9.22574	6.01457	6.83876	NA	6.84667	5.82924	NA	NA	NA	NA	NA	NA	NA	NA	NA	NA	NA	NA	NA	NA	NA	NA	NA	NA	NA	NA	NA	NA	NA	NA	NA	NA	NA	NA	NA	NA	NA	NA	25.4121
TAG 42:1;0	TAG	42	1	0	58.399	47.5427	43.1878	11.4463	9.71581	13.8631	10.8048	7.39843	9.31869	6.03739	8.7759	7.72823	3.96768	6.23844	3.80428	4.04649	3.22783	NA	NA	NA	4.11959	3.36607	3.94669	NA	NA	NA	3.51279	NA	2.9812	NA	NA	NA	NA	NA	NA	NA	6.54196	4.56831	NA	NA	NA	NA	NA	NA	29.0997
TAG 42:2;0	TAG	42	2	0	29.1013	22.2367	22.7418	5.54545	4.27365	6.95122	NA	NA	NA	NA	NA	NA	NA	NA	NA	NA	NA	NA	NA	NA	NA	NA	NA	NA	NA	NA	NA	NA	NA	NA	NA	NA	NA	NA	NA	NA	NA	NA	NA	NA	NA	NA	NA	NA	NA
TAG 43:0;0	TAG	43	0	0	30.6677	28.516	24.9933	7.65726	7.82356	8.55726	8.22952	NA	6.97034	NA	7.07326	NA	NA	NA	NA	NA	NA	NA	NA	NA	NA	NA	NA	NA	NA	NA	NA	NA	NA	NA	NA	NA	NA	NA	NA	NA	NA	NA	NA	NA	NA	NA	NA	NA	41.348
TAG 43:1;0	TAG	43	1	0	39.6025	37.1088	31.8993	8.84184	8.08239	10.782	9.11908	6.43304	7.71843	5.12611	7.38187	6.90757	NA	NA	NA	3.16329	3.05685	NA	NA	NA	3.79014	3.34361	4.67969	NA	NA	NA	NA	NA	NA	3.59271	3.03164	2.31377	NA	NA	NA	NA	NA	NA	NA	NA	NA	3.66578	NA	3.8921	50.3535
TAG 43:2;0	TAG	43	2	0	16.7042	14.5948	12.9622	NA	NA	NA	NA	NA	NA	NA	NA	NA	NA	NA	NA	NA	NA	NA	NA	NA	NA	NA	NA	NA	NA	NA	NA	NA	NA	NA	NA	NA	NA	NA	NA	NA	NA	NA	NA	NA	NA	NA	NA	NA	17.9886
TAG 44:0;0	TAG	44	0	0	60.349	55.8248	48.0312	NA	NA	17.5106	14.8041	NA	NA	NA	NA	NA	NA	NA	NA	NA	NA	NA	NA	NA	NA	NA	NA	NA	NA	NA	NA	NA	NA	NA	NA	NA	NA	NA	NA	NA	NA	NA	NA	NA	NA	NA	NA	NA	65.5752
TAG 44:1;0	TAG	44	1	0	99.6569	88.693	75.9953	21.6916	19.6041	26.4219	21.7646	15.7079	18.5824	12.4322	17.0255	15.5948	8.83003	12.244	8.33429	NA	NA	8.90948	12.8912	NA	8.37626	NA	10.2598	15.393	NA	9.94024	NA	NA	NA	NA	NA	NA	NA	NA	NA	NA	13.4784	9.93406	NA	NA	NA	8.50228	4.06033	9.81692	102.72
TAG 44:2;0	TAG	44	2	0	61.5534	52.9948	48.1577	13.1888	10.5757	15.4571	12.3808	8.29607	10.1837	7.05496	9.70745	9.4794	NA	NA	NA	4.57115	4.27582	5.14428	6.97677	3.49371	NA	NA	NA	NA	NA	NA	NA	NA	NA	NA	NA	NA	NA	NA	NA	NA	NA	NA	NA	NA	NA	NA	NA	NA	49.9874
TAG 44:3;0	TAG	44	3	0	19.043	14.8856	15.8436	NA	NA	NA	NA	NA	NA	NA	NA	NA	NA	NA	NA	NA	NA	NA	NA	NA	NA	NA	NA	NA	NA	NA	NA	NA	NA	NA	NA	NA	NA	NA	NA	NA	NA	NA	NA	NA	NA	NA	NA	NA	8.83802
TAG 45:0;0	TAG	45	0	0	59.0917	58.7187	47.7989	NA	NA	NA	NA	NA	NA	NA	NA	NA	NA	NA	NA	NA	NA	NA	NA	NA	NA	NA	NA	NA	NA	NA	NA	NA	NA	NA	NA	NA	NA	NA	NA	NA	NA	NA	NA	NA	NA	NA	NA	NA	89.4942
TAG 45:1;0	TAG	45	1	0	103.601	99.5804	82.4499	23.7718	23.3557	30.8898	25.6646	18.0817	21.2768	13.8852	20.7995	18.8437	NA	14.4201	NA	NA	NA	10.6069	16.6366	NA	10.7596	NA	14.0931	19.2736	NA	12.2684	10.7208	NA	10.7298	NA	NA	NA	NA	NA	NA	NA	17.102	12.0039	NA	NA	NA	NA	NA	11.9118	156.972
TAG 45:2;0	TAG	45	2	0	58.279	51.5634	42.7517	12.6551	12.0328	15.5305	13.616	9.17144	10.8339	6.89737	10.5322	9.58341	5.38701	7.16284	5.23614	5.19158	4.72697	5.30479	8.26325	3.72465	5.54181	4.96333	6.87341	9.78137	4.43789	6.17014	NA	NA	NA	NA	NA	NA	NA	NA	NA	NA	NA	NA	NA	4.67625	NA	NA	NA	NA	80.1965
TAG 45:3;0	TAG	45	3	0	16.1686	13.4407	12.2163	NA	NA	NA	NA	NA	NA	NA	NA	NA	NA	NA	NA	NA	NA	NA	NA	NA	NA	NA	NA	NA	NA	NA	NA	NA	NA	NA	NA	NA	NA	NA	NA	NA	NA	NA	NA	NA	NA	NA	NA	NA	14.5831
TAG 46:0;0	TAG	46	0	0	78.6279	77.8248	66.2835	NA	NA	NA	NA	NA	NA	NA	NA	NA	NA	NA	NA	NA	NA	NA	NA	NA	NA	NA	NA	NA	NA	NA	NA	NA	NA	NA	NA	NA	NA	NA	NA	NA	NA	NA	NA	NA	NA	NA	NA	NA	100.829
TAG 46:1;0	TAG	46	1	0	178.394	173.363	145.46	41.5358	40.4136	53.367	43.2032	31.2519	37.2404	24.4713	35.7927	31.6896	NA	23.787	NA	NA	NA	NA	26.8271	NA	NA	NA	23.4454	31.358	NA	19.748	NA	NA	NA	NA	NA	NA	NA	NA	NA	NA	28.4997	20.1802	NA	NA	NA	NA	NA	19.9124	226.272
TAG 46:2;0	TAG	46	2	0	136.008	121.725	106.413	29.7148	27.0354	37.6896	29.7162	21.0531	25.5089	17.4374	24.4488	20.463	11.264	16.8391	11.466	11.5263	9.94278	11.9457	18.3749	NA	10.8927	10.2137	15.1133	19.9938	NA	12.9179	11.6294	NA	10.6442	9.89471	NA	NA	10.8309	NA	NA	NA	19.3119	13.0291	NA	10.1476	NA	11.1765	NA	12.8307	152.112
TAG 46:3;0	TAG	46	3	0	40.7946	36.7168	31.9914	8.71447	7.11839	10.2	8.80513	5.42787	6.97515	4.4956	6.85141	5.60874	3.28057	4.56168	3.18915	2.91123	2.84906	3.61979	5.2101	NA	NA	NA	NA	5.43939	2.62478	3.38311	3.02793	NA	2.7583	NA	NA	NA	2.95991	NA	NA	NA	5.24218	3.78993	NA	2.85143	NA	NA	NA	NA	38.1426
TAG 47:0;0	TAG	47	0	0	63.3164	63.9388	53.6564	NA	NA	NA	NA	NA	NA	NA	NA	NA	NA	NA	NA	NA	NA	NA	NA	NA	NA	NA	NA	NA	NA	NA	NA	NA	NA	NA	NA	NA	NA	NA	NA	NA	NA	NA	NA	NA	NA	NA	NA	NA	97.6013
TAG 47:1;0	TAG	47	1	0	162.742	155.92	130.364	39.0199	37.6639	48.3003	40.242	28.8367	33.7749	21.3145	31.6283	29.7203	NA	22.5477	NA	NA	NA	NA	26.4899	NA	NA	NA	21.0611	30.2687	NA	NA	NA	NA	NA	NA	NA	NA	NA	NA	NA	NA	27.1875	NA	NA	NA	NA	NA	NA	NA	247.714
TAG 47:2;0	TAG	47	2	0	124.696	117.566	98.5683	27.6313	26.6067	35.179	28.9982	21.3133	25.2098	15.5452	21.9763	22.2375	NA	16.272	NA	NA	NA	11.9402	18.5627	NA	NA	NA	14.6419	20.4683	NA	13.2111	11.5856	NA	NA	NA	NA	NA	NA	NA	NA	NA	19.371	14.1602	NA	NA	NA	11.8409	NA	13.4942	186.094
TAG 47:3;0	TAG	47	3	0	40.6296	37.5134	35.7402	9.86125	7.83412	10.2063	9.69242	6.50639	7.27827	4.86526	7.93954	6.60166	3.86539	5.30924	3.2944	NA	NA	NA	NA	NA	NA	NA	NA	6.46019	3.13268	4.65839	NA	NA	NA	NA	NA	NA	3.2256	NA	NA	NA	NA	NA	NA	3.0895	2.50909	3.56307	NA	4.78671	49.3913
TAG 48:0;0	TAG	48	0	0	63.8363	63.7516	53.1111	NA	NA	NA	NA	NA	NA	NA	NA	NA	NA	NA	NA	NA	NA	NA	NA	NA	NA	NA	NA	NA	NA	NA	NA	NA	NA	NA	NA	NA	NA	NA	NA	NA	NA	NA	NA	NA	NA	NA	NA	NA	80.2468
TAG 48:1;0	TAG	48	1	0	198.082	187.432	160.076	48.0544	45.8147	59.249	49.2665	36.19	42.2199	27.1721	39.3598	37.4541	NA	28.0692	NA	NA	NA	NA	30.8049	NA	NA	NA	NA	34.7777	NA	NA	NA	NA	NA	NA	NA	NA	NA	NA	NA	NA	32.0018	NA	NA	NA	NA	NA	NA	NA	261.916
TAG 48:2;0	TAG	48	2	0	210.411	196.606	168.894	47.9846	44.2826	57.6999	48.5803	33.9034	41.053	26.9233	39.0039	36.4955	NA	26.5546	NA	NA	NA	NA	28.8085	NA	NA	NA	23.6168	33.5891	NA	NA	NA	NA	NA	NA	NA	NA	NA	NA	NA	NA	32.0804	22.5979	NA	NA	NA	NA	NA	20.1585	258.191
TAG 48:3;0	TAG	48	3	0	91.8677	84.2957	70.0349	20.1078	17.9861	24.4601	20.502	14.1374	17.0305	11.4742	16.1513	14.2745	7.57765	10.8454	7.53331	7.67351	NA	8.06846	11.8003	NA	NA	NA	9.81467	14.433	NA	7.28113	7.76318	NA	NA	NA	NA	NA	NA	NA	NA	NA	12.6185	8.32112	NA	NA	NA	7.48721	NA	7.67574	101.686
TAG 48:4;0	TAG	48	4	0	18.6798	13.9905	13.1983	NA	NA	NA	NA	NA	NA	NA	NA	NA	NA	NA	NA	NA	NA	NA	NA	NA	NA	NA	NA	NA	NA	NA	NA	NA	NA	NA	NA	NA	NA	NA	NA	NA	NA	NA	NA	NA	NA	NA	NA	NA	16.0578
TAG 49:0;0	TAG	49	0	0	28.0637	28.1177	23.8802	NA	NA	NA	NA	NA	NA	NA	NA	NA	NA	NA	NA	NA	NA	NA	NA	NA	NA	NA	NA	NA	NA	NA	NA	NA	NA	NA	NA	NA	NA	NA	NA	NA	NA	NA	NA	NA	NA	NA	NA	NA	44.004
TAG 49:1;0	TAG	49	1	0	111.708	109.436	90.8719	28.3776	27.2537	34.798	28.6274	20.8847	25.219	NA	22.5342	22.1367	NA	NA	NA	NA	NA	NA	18.5812	NA	NA	NA	NA	19.8907	NA	NA	NA	NA	NA	NA	NA	NA	NA	NA	NA	NA	20.1157	NA	NA	NA	NA	NA	NA	NA	181.165
TAG 49:2;0	TAG	49	2	0	125.712	120.8	101.091	29.7339	28.9316	36.58	32.1665	22.6362	26.2439	16.2157	24.8518	22.355	NA	16.9466	NA	NA	NA	NA	19.5589	NA	NA	NA	15.3225	22.4204	NA	NA	NA	NA	NA	NA	NA	NA	NA	NA	NA	NA	21.2387	14.8844	NA	NA	NA	NA	NA	NA	204.077
TAG 49:3;0	TAG	49	3	0	57.7672	51.544	45.1542	12.8082	11.29	15.222	13.2207	9.29023	10.2146	7.34888	10.5918	9.4735	5.06325	7.73605	4.97809	5.26981	NA	5.20806	9.20065	3.67819	NA	NA	NA	9.10272	NA	5.59624	NA	NA	NA	NA	NA	NA	NA	NA	NA	NA	NA	NA	NA	NA	NA	5.46269	NA	6.38112	88.0803
TAG 49:4;0	TAG	49	4	0	14.2293	12.1981	10.4496	NA	NA	NA	NA	NA	NA	NA	NA	NA	NA	NA	NA	NA	NA	NA	NA	NA	NA	NA	NA	NA	NA	NA	NA	NA	NA	NA	NA	NA	NA	NA	NA	NA	NA	NA	NA	NA	NA	NA	NA	NA	18.2448
TAG 50:0;0	TAG	50	0	0	NA	NA	NA	NA	NA	NA	NA	NA	NA	NA	NA	NA	NA	NA	NA	NA	NA	NA	NA	NA	NA	NA	NA	3.75627	2.2403	2.92274	2.90029	NA	2.09162	NA	NA	NA	NA	NA	NA	NA	3.84223	2.77546	NA	NA	NA	NA	NA	NA	23.1815
TAG 50:1;0	TAG	50	1	0	133.485	129.688	110.921	33.8507	32.3445	41.9907	34.3215	24.8032	28.6513	18.2643	27.0064	24.321	NA	18.1656	NA	NA	NA	NA	19.7269	NA	NA	NA	NA	21.0586	NA	NA	NA	NA	NA	NA	NA	NA	NA	NA	NA	NA	21.7865	NA	NA	NA	NA	NA	NA	NA	124.366
TAG 50:2;0	TAG	50	2	0	180.573	160.725	142.065	42.2333	38.0654	51.6162	43.3777	NA	34.9949	NA	33.5082	30.5888	NA	NA	NA	NA	NA	NA	NA	NA	NA	NA	NA	NA	NA	NA	NA	NA	NA	NA	NA	NA	NA	NA	NA	NA	NA	NA	NA	NA	NA	NA	NA	NA	195.819
TAG 50:3;0	TAG	50	3	0	109.948	96.6538	85.2021	23.738	21.8283	28.8044	24.6281	16.4589	19.514	14.0981	18.8357	17.2005	NA	13.2988	NA	NA	NA	9.84643	14.2321	NA	NA	NA	10.9545	16.1581	NA	NA	NA	NA	NA	NA	NA	NA	NA	NA	NA	NA	16.316	10.2325	NA	NA	NA	NA	NA	9.98479	124.518
TAG 50:4;0	TAG	50	4	0	35.1482	29.0981	26.3291	7.33114	6.11336	8.33478	7.33644	4.36766	5.8794	3.67326	5.45028	5.19052	2.48875	4.05931	2.26406	NA	NA	2.9116	4.45302	NA	2.65077	2.74833	2.69455	NA	NA	NA	NA	NA	NA	NA	2.21745	NA	NA	NA	NA	NA	NA	NA	NA	NA	NA	NA	NA	NA	33.9007
TAG 50:5;0	TAG	50	5	0	6.85823	4.5981	5.0059	NA	NA	NA	NA	NA	NA	NA	NA	NA	NA	NA	NA	NA	NA	NA	NA	NA	NA	NA	NA	NA	NA	NA	NA	NA	NA	NA	NA	NA	NA	NA	NA	NA	NA	NA	NA	NA	NA	NA	NA	NA	NA
TAG 51:1;0	TAG	51	1	0	42.0114	39.2593	35.3751	9.77065	9.87302	13.0433	10.6387	7.95662	9.17155	NA	8.33985	7.96619	NA	NA	NA	3.76153	3.69304	NA	NA	NA	NA	NA	NA	7.10093	3.50808	4.0787	3.54668	NA	3.46857	NA	NA	NA	NA	NA	NA	NA	NA	NA	NA	NA	NA	NA	NA	NA	57.6603
TAG 51:2;0	TAG	51	2	0	63.1728	56.4261	47.5648	15.3324	14.7235	17.7761	15.7346	10.6711	12.8637	8.83679	11.9882	11.4955	NA	8.58704	NA	NA	NA	NA	9.35298	NA	NA	NA	NA	10.6107	NA	NA	NA	NA	NA	NA	NA	NA	NA	NA	NA	NA	11.0523	NA	NA	5.73747	4.12596	NA	NA	NA	98.386
TAG 51:3;0	TAG	51	3	0	43.0641	37.1529	34.813	10.1831	9.52766	11.7036	9.92876	7.31115	8.52339	5.40256	7.68727	8.04004	NA	5.84234	NA	NA	NA	NA	6.38825	NA	NA	NA	NA	7.60979	NA	NA	NA	NA	NA	NA	NA	NA	NA	NA	NA	NA	6.61866	NA	NA	NA	NA	NA	NA	NA	65.8305
TAG 51:4;0	TAG	51	4	0	20.3777	16.4244	15.0607	NA	NA	NA	NA	NA	NA	NA	NA	NA	NA	NA	NA	NA	NA	NA	NA	NA	NA	NA	NA	NA	NA	NA	NA	NA	NA	NA	NA	NA	NA	NA	NA	NA	NA	NA	NA	NA	NA	NA	NA	NA	23.9584
TAG 52:0;0	TAG	52	0	0	NA	NA	NA	NA	NA	NA	NA	NA	NA	NA	NA	NA	NA	NA	NA	NA	NA	NA	NA	NA	NA	NA	NA	NA	NA	NA	NA	NA	NA	NA	NA	NA	NA	NA	NA	NA	NA	NA	NA	NA	NA	NA	NA	NA	8.35891
TAG 52:1;0	TAG	52	1	0	63.5454	66.0664	57.6433	17.4733	16.009	20.6953	NA	NA	NA	8.30933	12.1204	11.451	NA	NA	NA	NA	NA	NA	NA	NA	NA	NA	NA	NA	NA	NA	NA	NA	NA	NA	NA	NA	NA	NA	NA	NA	NA	NA	NA	NA	NA	NA	NA	NA	32.8893
TAG 52:2;0	TAG	52	2	0	155.337	134.21	127.644	37.0264	30.8503	43.6691	36.3396	24.2679	29.1217	17.5624	26.7839	24.4574	12.5985	19.0199	13.239	13.1079	NA	14.7276	18.3417	NA	12.0964	NA	12.2488	17.7663	NA	NA	NA	NA	NA	NA	NA	NA	NA	NA	NA	NA	20.2688	13.5927	NA	11.6467	NA	NA	NA	13.5527	73.9731
TAG 52:3;0	TAG	52	3	0	131.808	107.951	100.7	28.4817	25.3547	36.7943	30.4955	19.8598	24.638	16.8018	21.121	21.4208	11.9751	17.0573	11.5167	11.1384	NA	13.0806	15.457	NA	11.9291	NA	10.6175	16.9854	NA	NA	22.954	NA	NA	NA	NA	NA	NA	NA	NA	NA	16.9909	12.3949	NA	NA	NA	NA	NA	11.377	73.9117
TAG 52:4;0	TAG	52	4	0	79.9636	59.1876	60.7074	16.6553	12.9311	19.7757	16.0151	9.2602	12.3463	7.58487	11.4049	10.7275	5.76171	8.9068	5.21841	5.84188	4.44005	5.84293	7.64774	3.94243	5.52297	4.52141	5.25654	NA	NA	NA	4.07869	NA	3.47529	3.76423	3.95983	NA	4.15621	NA	NA	NA	8.12325	5.96901	NA	NA	NA	NA	NA	NA	32.3004
TAG 52:5;0	TAG	52	5	0	26.4257	20.4452	21.2662	5.35406	3.82782	6.42646	5.08414	3.33654	4.0572	2.54229	4.0433	3.1636	NA	3.34978	NA	NA	NA	NA	NA	NA	NA	NA	NA	NA	NA	NA	NA	NA	NA	NA	NA	NA	NA	NA	NA	NA	NA	NA	NA	NA	NA	NA	NA	NA	11.3763
TAG 52:6;0	TAG	52	6	0	12.8959	10.4622	12.425	NA	NA	NA	NA	NA	NA	NA	NA	NA	NA	NA	NA	NA	NA	NA	NA	NA	NA	NA	NA	NA	NA	NA	NA	NA	NA	NA	NA	NA	NA	NA	NA	NA	NA	NA	NA	NA	NA	NA	NA	NA	NA
TAG 53:0;0	TAG	53	0	0	5.36416	5.00905	3.49838	NA	NA	NA	NA	NA	NA	NA	NA	NA	NA	NA	NA	NA	NA	NA	NA	NA	NA	NA	NA	NA	NA	NA	NA	NA	NA	NA	NA	NA	NA	NA	NA	NA	NA	NA	NA	NA	NA	NA	NA	NA	7.69385
TAG 53:1;0	TAG	53	1	0	17.6442	19.596	16.9713	NA	NA	NA	4.94619	3.53736	4.3249	NA	NA	NA	NA	NA	NA	NA	NA	NA	NA	NA	NA	NA	NA	NA	NA	NA	NA	NA	NA	NA	NA	NA	NA	NA	NA	NA	NA	NA	NA	NA	NA	NA	NA	NA	18.8104
TAG 53:2;0	TAG	53	2	0	20.1812	17.4233	17.0627	NA	NA	NA	NA	NA	NA	2.73363	4.65773	3.66681	NA	NA	NA	NA	NA	NA	NA	NA	NA	NA	NA	NA	NA	NA	NA	NA	NA	NA	NA	NA	NA	NA	NA	NA	NA	NA	NA	NA	NA	NA	NA	NA	26.1487
TAG 53:3;0	TAG	53	3	0	18.407	17.2326	16.9813	4.06799	3.9125	4.63303	NA	NA	NA	2.29777	3.2404	3.16515	NA	NA	NA	NA	NA	NA	NA	NA	NA	NA	NA	NA	NA	NA	NA	NA	NA	NA	NA	NA	NA	NA	NA	NA	NA	NA	NA	NA	NA	NA	NA	NA	25.6721
TAG 53:4;0	TAG	53	4	0	16.5525	12.9083	13.8719	NA	NA	NA	NA	NA	NA	NA	NA	NA	NA	NA	NA	NA	NA	NA	NA	NA	NA	NA	NA	NA	NA	NA	NA	NA	NA	NA	NA	NA	NA	NA	NA	NA	NA	NA	NA	NA	NA	NA	NA	NA	15.309
TAG 54:0;0	TAG	54	0	0	NA	NA	NA	NA	NA	NA	NA	NA	NA	NA	NA	NA	NA	NA	NA	NA	NA	NA	NA	NA	NA	NA	NA	NA	NA	NA	NA	NA	NA	NA	NA	NA	NA	NA	NA	NA	NA	NA	NA	NA	NA	NA	NA	NA	NA
TAG 54:1;0	TAG	54	1	0	NA	NA	NA	NA	NA	NA	NA	NA	NA	NA	NA	NA	NA	NA	NA	NA	NA	NA	NA	NA	NA	NA	NA	NA	NA	NA	NA	NA	NA	NA	NA	NA	NA	NA	NA	NA	NA	NA	NA	NA	NA	NA	NA	NA	19.4981
TAG 54:2;0	TAG	54	2	0	NA	NA	NA	NA	NA	NA	NA	NA	NA	NA	NA	NA	NA	NA	NA	6.90951	5.51395	NA	NA	NA	5.70048	4.75409	6.09432	7.73223	4.71169	5.97845	NA	NA	NA	NA	NA	NA	NA	NA	NA	NA	NA	NA	NA	NA	NA	NA	NA	NA	20.3154
TAG 54:3;0	TAG	54	3	0	152.792	119.859	117.363	33.6806	26.3981	40.5784	32.6064	20.9344	27.8472	16.4972	24.343	22.799	11.6079	17.9021	11.5839	11.1341	8.87813	13.7429	14.4391	8.83033	10.0153	9.80971	9.59999	13.9849	7.68584	9.34423	8.2149	NA	NA	8.97045	8.32293	7.37266	7.87957	NA	NA	NA	16.5644	12.7462	NA	9.73918	NA	9.09155	NA	11.1281	25.9297
TAG 54:4;0	TAG	54	4	0	117.956	87.7255	90.4771	23.2868	19.0026	29.3883	23.6628	14.8321	19.4512	12.3763	17.0984	15.31	7.75472	12.7996	8.06507	8.36837	6.30854	9.11448	10.4389	5.7679	8.0559	6.82863	6.71494	10.3476	6.05291	6.37399	6.24786	NA	NA	6.24242	5.91331	NA	5.88484	NA	NA	NA	11.9671	8.03065	NA	NA	NA	NA	NA	NA	20.7505
TAG 54:5;0	TAG	54	5	0	97.8055	70.9343	71.5437	19.8461	14.4596	23.516	18.5979	11.4453	15.3495	9.14744	13.0045	12.4416	6.13414	10.444	5.76721	6.459	4.68109	7.69426	8.75248	4.67554	6.0908	5.41627	4.89315	8.19077	4.02693	5.59195	3.8374	NA	3.43963	4.40372	4.37537	4.07952	4.32585	NA	NA	NA	9.37591	6.27589	NA	NA	NA	4.85929	NA	6.29375	10.2056
TAG 54:6;0	TAG	54	6	0	58.5396	39.1189	45.3099	11.8833	7.84173	13.4459	11.83	5.77468	8.40901	5.60392	7.05226	7.36593	3.4834	6.71565	3.5703	3.63514	3.05967	4.30921	5.24043	2.68906	3.15053	3.22407	2.91096	4.61823	2.55143	2.96402	NA	NA	NA	2.5103	2.65903	2.25987	NA	NA	NA	NA	5.21965	3.90606	NA	2.4865	NA	2.72697	NA	4.19552	2.6418
TAG 54:7;0	TAG	54	7	0	41.0608	28.7	35.7971	8.92968	5.43706	9.15787	9.11099	3.83878	5.61133	3.40746	4.66324	5.37875	NA	NA	NA	2.40783	NA	2.62283	3.66979	NA	NA	NA	NA	2.98752	NA	NA	NA	NA	NA	2.0853	NA	NA	NA	NA	NA	NA	NA	NA	NA	NA	NA	NA	NA	NA	NA
TAG 54:8;0	TAG	54	8	0	19.7152	14.3511	17.3421	4.80442	2.55268	4.30937	NA	NA	NA	NA	NA	NA	NA	NA	NA	NA	NA	NA	NA	NA	NA	NA	NA	NA	NA	NA	NA	NA	NA	NA	NA	NA	NA	NA	NA	NA	NA	NA	NA	NA	NA	NA	NA	NA	NA
TAG 54:9;0	TAG	54	9	0	32.8925	24.1942	31.1727	7.76666	4.62551	7.41594	7.43775	3.81005	4.91321	NA	NA	NA	NA	NA	NA	NA	NA	NA	NA	NA	NA	NA	NA	NA	NA	NA	NA	NA	NA	NA	NA	NA	NA	NA	NA	NA	NA	NA	NA	NA	NA	NA	NA	NA	NA
TAG 55:0;0	TAG	55	0	0	NA	NA	NA	NA	NA	NA	NA	NA	NA	NA	NA	NA	NA	NA	NA	NA	NA	NA	NA	NA	NA	NA	NA	NA	NA	NA	NA	NA	NA	NA	NA	NA	NA	NA	NA	NA	NA	NA	NA	NA	NA	NA	NA	NA	6.53883
TAG 55:1;0	TAG	55	1	0	13.5439	14.7507	12.1826	NA	NA	NA	NA	NA	NA	NA	NA	NA	NA	NA	NA	NA	NA	NA	NA	NA	NA	NA	NA	NA	NA	NA	NA	NA	NA	NA	NA	NA	NA	NA	NA	NA	NA	NA	NA	NA	NA	NA	NA	NA	17.2567
TAG 55:2;0	TAG	55	2	0	NA	NA	NA	NA	NA	NA	NA	NA	NA	NA	NA	NA	NA	NA	NA	NA	NA	NA	NA	NA	NA	NA	NA	NA	NA	NA	NA	NA	NA	NA	NA	NA	NA	NA	NA	NA	NA	NA	NA	NA	NA	NA	NA	NA	12.0555
TAG 56:1;0	TAG	56	1	0	NA	NA	NA	NA	NA	NA	NA	NA	NA	NA	NA	NA	NA	NA	NA	NA	NA	NA	NA	NA	NA	NA	NA	NA	NA	NA	NA	NA	NA	NA	NA	NA	NA	NA	NA	NA	NA	NA	NA	NA	NA	NA	NA	NA	16.2227
TAG 56:2;0	TAG	56	2	0	23.3456	21.8096	21.8349	NA	NA	NA	NA	NA	NA	NA	NA	NA	NA	NA	NA	NA	NA	NA	NA	NA	NA	NA	NA	NA	NA	NA	NA	NA	NA	NA	NA	NA	NA	NA	NA	NA	NA	NA	NA	NA	NA	NA	NA	NA	13.5051
TAG 56:3;0	TAG	56	3	0	NA	NA	NA	NA	NA	NA	NA	NA	NA	NA	NA	NA	NA	NA	NA	NA	NA	NA	NA	NA	NA	NA	NA	NA	NA	NA	NA	NA	NA	NA	NA	NA	NA	NA	NA	NA	NA	NA	NA	NA	NA	NA	NA	NA	7.07245
TAG 57:1;0	TAG	57	1	0	8.34854	7.76332	8.12467	NA	NA	NA	NA	NA	NA	NA	NA	NA	NA	NA	NA	NA	NA	NA	NA	NA	NA	NA	NA	NA	NA	NA	NA	NA	NA	NA	NA	NA	NA	NA	NA	NA	NA	NA	NA	NA	NA	NA	NA	NA	11.8199
TAG 57:2;0	TAG	57	2	0	NA	NA	NA	NA	NA	NA	NA	NA	NA	NA	NA	NA	NA	NA	NA	NA	NA	NA	NA	NA	NA	NA	NA	NA	NA	NA	NA	NA	NA	NA	NA	NA	NA	NA	NA	NA	NA	NA	NA	NA	NA	NA	NA	NA	9.04689
TAG 58:1;0	TAG	58	1	0	7.74754	6.32394	5.84006	NA	NA	NA	NA	NA	NA	NA	NA	NA	NA	NA	NA	NA	NA	NA	NA	NA	NA	NA	NA	NA	NA	NA	NA	NA	NA	NA	NA	NA	NA	NA	NA	NA	NA	NA	NA	NA	NA	NA	NA	NA	NA
TAG 58:2;0	TAG	58	2	0	9.91778	9.28004	8.61816	NA	NA	NA	NA	NA	NA	NA	NA	NA	NA	NA	NA	NA	NA	NA	NA	NA	NA	NA	NA	NA	NA	NA	NA	NA	NA	NA	NA	NA	NA	NA	NA	NA	NA	NA	NA	NA	NA	NA	NA	NA	NA
[truncated: 42 more columns]

## Sheet: intra-individual variability
feature	class	totallength	totaldb	totaloh	female-tighB	female-tighC	female-buttockA	female-buttockB	female-buttockC	female-calfA	female-calfB	female-calfC	female-cheekA	female-cheekB	female-cheekC	female-foreheadA	female-foreheadB	female-foreheadC	female-heelB	female-heelC	female-palmA	female-palmB	female-palmC	female-outside-handA	female-outside-handB	female-outside-handC	female-pectoralA	female-pectoralB	female-pectoralC	female-groinA	female-groinB	female-groinC	female-shoulder-bladeA	female-shoulder-bladeB	female-shoulder-bladeC	female-abdomenA	female-abdomenB	female-abdomenC	female-top-side-footA	female-top-side-footB	female-top-side-footC	female-volar-forearmA	female-volar-forearmB	female-volar-forearmC	male-tighA	male-tighB	male-tighC	male-buttockA	male-buttockB
AdS 15:0;2-27:0;1	AdS	42	0	3	NA	NA	NA	NA	NA	NA	NA	NA	NA	NA	NA	NA	NA	NA	NA	NA	NA	NA	NA	NA	NA	NA	NA	NA	NA	NA	NA	NA	NA	NA	NA	NA	2.13155	2.02996	NA	NA	NA	NA	NA	NA	NA	NA	NA	NA	NA
AdS 16:0;2-24:0;1	AdS	40	0	3	NA	NA	NA	NA	NA	NA	NA	NA	NA	NA	NA	NA	NA	NA	NA	NA	NA	NA	NA	NA	NA	NA	NA	NA	NA	NA	NA	NA	NA	NA	NA	3.94848	2.69813	3.53548	NA	NA	NA	NA	NA	NA	NA	NA	NA	NA	NA
AdS 16:0;2-25:0;1	AdS	41	0	3	NA	NA	4.09896	NA	3.049	2.42691	4.04598	NA	NA	2.28764	NA	NA	NA	NA	NA	NA	NA	NA	NA	NA	NA	NA	NA	NA	NA	NA	NA	NA	NA	NA	NA	4.0945	NA	4.35843	NA	NA	NA	2.88081	NA	NA	NA	NA	NA	3.74913	2.44832
AdS 16:0;2-27:0;1	AdS	43	0	3	NA	NA	NA	NA	NA	NA	NA	NA	NA	NA	NA	NA	NA	NA	NA	NA	NA	NA	NA	NA	NA	NA	NA	NA	NA	2.08842	NA	NA	NA	NA	NA	4.06049	4.5611	3.25779	NA	NA	NA	NA	NA	NA	NA	NA	NA	2.95796	2.4232
AdS 17:0;2-24:0;1	AdS	41	0	3	NA	NA	NA	NA	NA	NA	NA	NA	NA	2.52567	3.31268	NA	NA	NA	NA	NA	NA	NA	NA	NA	NA	NA	NA	NA	NA	NA	NA	NA	NA	NA	NA	3.76626	4.6513	3.96984	NA	NA	NA	3.08279	3.92389	2.12054	NA	NA	NA	NA	NA
AdS 17:0;2-25:0;1	AdS	42	0	3	5.68597	6.6825	NA	NA	NA	5.16274	6.46806	5.26974	4.21337	4.16979	4.01504	NA	NA	NA	NA	NA	NA	NA	NA	3.04081	3.28417	6.19384	NA	4.98102	3.04277	NA	3.15533	5.06265	4.2694	2.68032	5.88511	7.35257	8.59189	9.39032	3.64452	6.05154	3.21635	NA	5.51774	7.03734	5.07792	6.28236	5.51263	5.94428	6.7801
AdS 17:0;2-26:0;1	AdS	43	0	3	NA	NA	NA	3.9762	3.07131	2.44151	3.88944	2.24009	2.05203	2.57444	NA	NA	NA	NA	NA	NA	NA	NA	NA	NA	NA	NA	NA	NA	NA	NA	2.93072	2.53286	4.40852	2.8272	NA	5.18204	7.78699	4.14372	NA	NA	NA	NA	NA	NA	NA	NA	NA	NA	NA
AdS 17:0;2-27:0;1	AdS	44	0	3	NA	NA	2.61816	4.32724	2.52392	5.11965	NA	5.05157	NA	NA	NA	NA	NA	NA	NA	NA	NA	NA	NA	NA	NA	NA	NA	NA	2.33428	2.05849	3.38801	3.23548	6.36269	3.85948	2.92528	5.63141	9.57773	7.0202	NA	NA	NA	2.68067	3.42074	3.5331	NA	NA	NA	4.00124	2.84244
AdS 17:0;2-29:0;1	AdS	46	0	3	NA	NA	NA	NA	NA	NA	NA	NA	NA	NA	NA	NA	NA	NA	NA	NA	NA	NA	NA	NA	NA	NA	NA	NA	NA	NA	NA	NA	NA	NA	NA	NA	NA	2.18432	NA	NA	NA	NA	NA	NA	NA	NA	NA	NA	NA
AdS 18:0;2-24:0;1	AdS	42	0	3	2.42576	2.8144	6.63737	10.3732	18.2921	4.31379	6.48836	5.68213	3.1947	5.08159	4.00444	3.80828	2.40002	6.34711	NA	NA	NA	NA	NA	2.75377	NA	2.27856	NA	2.36727	2.65956	NA	NA	NA	NA	NA	NA	7.28198	6.09807	6.86013	5.80899	4.01921	NA	3.44145	NA	NA	NA	NA	NA	2.6581	NA
AdS 18:0;2-25:0;1	AdS	43	0	3	NA	3.17362	NA	NA	2.56991	NA	2.70834	NA	NA	NA	NA	NA	NA	NA	NA	NA	NA	NA	NA	NA	NA	NA	NA	NA	NA	NA	NA	NA	NA	NA	NA	NA	2.36282	3.53426	NA	NA	NA	NA	NA	NA	NA	NA	NA	2.19733	2.3089
AdS 18:0;2-26:0;1	AdS	44	0	3	NA	NA	NA	NA	NA	4.74416	4.09713	4.25877	NA	3.15568	2.42532	NA	NA	NA	NA	NA	NA	NA	NA	NA	NA	NA	NA	NA	2.03612	NA	NA	NA	NA	NA	NA	4.7589	5.67962	7.08277	NA	NA	NA	NA	NA	2.97148	NA	NA	NA	NA	NA
AdS 19:0;2-24:0;1	AdS	43	0	3	NA	NA	NA	NA	NA	NA	NA	2.2943	NA	NA	NA	NA	NA	NA	NA	NA	NA	NA	NA	NA	NA	NA	NA	NA	NA	NA	NA	NA	NA	NA	NA	NA	NA	NA	NA	NA	NA	4.15403	2.4251	NA	NA	NA	NA	2.16092	NA
AdS 19:0;2-25:0;1	AdS	44	0	3	6.34387	NA	NA	NA	NA	NA	NA	NA	NA	NA	NA	3.55627	6.08531	4.17236	NA	NA	NA	NA	NA	2.4441	2.04926	NA	NA	NA	NA	NA	NA	2.489	NA	NA	NA	NA	NA	NA	6.18737	NA	2.96587	2.62421	3.7299	NA	NA	NA	NA	NA	3.76823
AdS 19:0;2-26:0;1	AdS	45	0	3	NA	2.34961	9.18406	9.22958	5.15795	NA	3.27959	6.22834	NA	NA	NA	2.05598	NA	2.59175	NA	NA	NA	NA	NA	NA	NA	NA	4.24427	5.50863	6.19432	2.7052	2.10678	3.50673	NA	NA	NA	5.11551	6.53884	5.2628	NA	NA	NA	4.32067	2.38847	2.14649	NA	NA	NA	5.09678	4.56229
AdS 19:0;2-27:0;1	AdS	46	0	3	NA	NA	NA	NA	NA	NA	NA	NA	NA	NA	NA	NA	NA	NA	NA	NA	NA	NA	NA	NA	NA	NA	NA	NA	NA	NA	NA	NA	NA	NA	NA	3.66838	4.45132	4.13803	NA	NA	NA	2.40637	NA	NA	NA	NA	NA	2.4361	NA
AdS 20:0;2-25:0;1	AdS	45	0	3	NA	2.7555	NA	NA	NA	NA	NA	NA	NA	NA	NA	NA	NA	NA	NA	NA	NA	NA	NA	NA	NA	NA	NA	NA	NA	NA	NA	NA	NA	NA	NA	NA	NA	NA	NA	NA	NA	NA	NA	NA	NA	NA	NA	NA	NA
AdS 20:0;2-26:0;1	AdS	46	0	3	2.3839	3.10585	NA	NA	NA	NA	NA	NA	NA	NA	NA	NA	NA	NA	NA	NA	NA	NA	NA	2.09234	2.02406	NA	NA	NA	NA	NA	3.21889	3.33333	NA	NA	NA	3.92492	5.61719	3.07115	NA	NA	NA	NA	NA	NA	NA	NA	NA	NA	2.16324
AdS 20:0;2-27:0;1	AdS	47	0	3	NA	NA	NA	NA	NA	NA	NA	NA	NA	NA	NA	NA	NA	NA	NA	NA	NA	NA	NA	NA	NA	NA	NA	NA	NA	NA	NA	NA	NA	NA	NA	NA	NA	NA	NA	NA	NA	NA	NA	NA	NA	NA	NA	2.48269	NA
AdS 21:0;2-25:0;1	AdS	46	0	3	6.34888	6.76697	NA	NA	NA	4.71701	3.54617	4.97007	NA	NA	NA	NA	NA	NA	NA	NA	NA	NA	NA	NA	NA	2.91745	NA	NA	NA	NA	NA	NA	NA	NA	NA	NA	NA	NA	8.52736	17.0913	6.38061	2.93288	3.4511	3.75278	NA	NA	NA	NA	NA
AdS 21:0;2-26:0;1	AdS	47	0	3	NA	NA	NA	NA	NA	7.83565	9.56995	10.2293	2.23413	3.05647	2.28925	4.28051	5.83625	4.30724	NA	NA	NA	NA	NA	4.43088	5.28807	6.0495	3.07796	4.11956	4.51954	NA	NA	NA	NA	NA	NA	7.80926	4.59456	4.69962	9.09997	9.61048	5.91988	NA	NA	NA	NA	NA	NA	NA	3.6559
AdS 21:0;2-27:0;1	AdS	48	0	3	NA	4.72246	NA	NA	NA	NA	NA	NA	4.96575	5.34664	3.82135	NA	NA	NA	NA	NA	NA	NA	NA	NA	NA	NA	NA	NA	NA	NA	NA	NA	NA	NA	NA	5.98253	4.35637	6.59326	NA	NA	NA	NA	NA	NA	NA	NA	NA	4.50662	4.13529
AdS 22:0;2-24:0;1	AdS	46	0	3	NA	NA	2.71983	2.8797	NA	NA	NA	NA	NA	NA	2.6533	NA	NA	NA	NA	NA	NA	NA	NA	NA	NA	NA	NA	NA	NA	NA	NA	NA	NA	NA	NA	NA	2.38741	2.23168	NA	NA	NA	NA	NA	NA	NA	NA	NA	NA	NA
AdS 22:0;2-26:0;1	AdS	48	0	3	NA	NA	NA	NA	NA	8.66561	10.7653	6.15861	2.9169	4.96882	4.73526	NA	NA	NA	NA	NA	NA	NA	NA	NA	NA	NA	NA	NA	NA	NA	NA	NA	NA	NA	NA	3.35539	2.40758	2.81781	NA	NA	NA	NA	NA	NA	NA	NA	NA	NA	NA
AH 15:1;3-25:0;1	AH	40	1	4	2.73758	NA	NA	NA	NA	NA	NA	NA	NA	NA	NA	NA	NA	NA	NA	NA	NA	NA	NA	NA	NA	NA	NA	NA	NA	NA	NA	NA	NA	NA	NA	NA	2.22314	NA	NA	NA	NA	2.46173	NA	2.34334	NA	NA	NA	NA	NA
AH 15:1;3-27:0;1	AH	42	1	4	NA	NA	NA	NA	NA	NA	NA	NA	NA	NA	NA	NA	NA	NA	NA	NA	NA	NA	NA	NA	NA	NA	NA	NA	NA	NA	NA	NA	NA	NA	NA	7.06546	4.46128	7.32523	NA	NA	NA	NA	NA	NA	NA	NA	NA	NA	NA
AH 16:1;3-24:0;1	AH	40	1	4	NA	NA	NA	NA	NA	NA	NA	NA	NA	NA	2.29243	NA	NA	NA	NA	NA	NA	NA	NA	NA	NA	NA	NA	NA	NA	NA	NA	NA	NA	NA	NA	NA	NA	NA	NA	NA	NA	NA	NA	NA	NA	NA	NA	NA	NA
AH 16:1;3-25:0;1	AH	41	1	4	6.81301	7.05884	NA	3.14602	4.73898	3.95403	4.10348	4.50436	3.14231	3.85807	2.43879	NA	NA	NA	NA	NA	NA	NA	NA	NA	NA	NA	NA	NA	NA	NA	NA	NA	2.59232	3.42644	NA	3.23756	3.64214	7.32893	NA	NA	NA	3.48932	3.53591	2.59233	4.6832	3.63002	2.94962	NA	2.29323
AH 16:1;3-26:0;1	AH	42	1	4	NA	NA	NA	NA	NA	NA	NA	NA	6.88783	7.67379	5.07123	NA	NA	NA	NA	NA	NA	NA	NA	NA	NA	NA	NA	NA	NA	2.27191	NA	3.13196	NA	NA	NA	3.87158	8.61995	7.69139	NA	NA	NA	NA	NA	NA	NA	NA	NA	8.88113	5.28253
AH 16:1;3-27:0;1	AH	43	1	4	NA	NA	2.54917	3.91377	5.54422	NA	NA	NA	5.38049	NA	3.02166	NA	NA	NA	NA	NA	NA	NA	NA	NA	NA	NA	NA	3.35688	2.93044	NA	NA	NA	9.17155	NA	4.27635	NA	NA	NA	NA	NA	NA	NA	NA	NA	NA	NA	NA	NA	3.53
AH 17:1;3-24:0;1	AH	41	1	4	NA	NA	2.25725	3.56344	3.19575	2.05855	3.72856	2.41203	2.8928	NA	2.76327	5.50938	4.82299	5.44181	NA	NA	NA	NA	NA	NA	NA	NA	NA	NA	NA	NA	NA	NA	NA	NA	NA	NA	NA	NA	18.5719	8.04801	7.209	NA	NA	2.10648	NA	NA	NA	2.25342	2.47407
AH 17:1;3-25:0;1	AH	42	1	4	NA	NA	NA	NA	NA	NA	NA	NA	NA	NA	NA	NA	NA	NA	NA	NA	NA	NA	NA	NA	NA	NA	NA	NA	NA	2.01472	NA	2.28922	NA	NA	NA	6.53781	3.99372	3.55662	NA	NA	NA	NA	NA	NA	NA	NA	NA	NA	NA
AH 17:1;3-26:0;1	AH	43	1	4	NA	NA	3.07048	4.28139	6.94816	4.02445	3.95118	4.43969	4.57324	4.5282	4.37203	NA	NA	NA	NA	NA	NA	NA	NA	NA	NA	NA	NA	5.39548	3.45021	NA	2.88393	2.12522	NA	NA	NA	4.23534	7.77779	4.48318	13.0617	10.1502	2.91336	4.9974	3.59356	6.19883	NA	NA	NA	3.32543	2.63807
AH 18:1;3-24:0;1	AH	42	1	4	NA	NA	NA	NA	NA	NA	NA	NA	8.57223	7.26118	5.05095	NA	NA	NA	NA	NA	NA	NA	NA	NA	NA	NA	NA	NA	NA	NA	NA	NA	NA	NA	NA	NA	NA	NA	NA	NA	NA	NA	NA	NA	NA	NA	NA	NA	NA
AH 18:1;3-25:0;1	AH	43	1	4	5.85484	6.92988	2.71002	4.55038	4.49925	2.42311	7.12773	4.0898	2.06737	4.2258	3.47251	NA	NA	NA	NA	NA	NA	NA	NA	NA	NA	NA	NA	NA	NA	NA	NA	NA	NA	NA	NA	3.67093	6.64852	2.68208	NA	NA	NA	NA	NA	NA	NA	NA	NA	3.17927	2.34028
AH 18:1;3-26:0;1	AH	44	1	4	NA	NA	13.0859	19.5982	23.2867	14.8626	19.3509	18.5957	18.9432	18.9922	16.6334	NA	NA	NA	NA	NA	NA	NA	NA	13.4501	16.0612	17.2126	NA	NA	NA	NA	NA	NA	13.4708	12.2151	11.4149	23.5538	23.8371	25.6474	34.127	28.3666	15.2205	15.4455	15.826	14.855	NA	NA	NA	NA	NA
AH 18:1;3-27:0;1	AH	45	1	4	NA	NA	NA	NA	NA	NA	NA	NA	NA	3.71503	NA	NA	NA	NA	NA	NA	NA	NA	NA	NA	NA	NA	NA	NA	NA	NA	NA	NA	NA	NA	NA	NA	NA	NA	NA	NA	NA	NA	NA	NA	NA	NA	NA	NA	NA
AH 19:1;3-24:0;1	AH	43	1	4	NA	NA	NA	NA	NA	NA	NA	NA	NA	NA	NA	NA	NA	NA	NA	NA	NA	NA	NA	NA	NA	NA	NA	NA	NA	NA	NA	NA	NA	NA	NA	NA	NA	NA	10.455	3.02402	2.29955	NA	NA	NA	NA	NA	NA	NA	NA
AH 19:1;3-26:0;1	AH	45	1	4	NA	NA	NA	NA	NA	NA	NA	NA	2.28303	NA	2.52878	NA	NA	NA	NA	NA	NA	NA	NA	NA	NA	NA	NA	NA	NA	NA	NA	NA	NA	NA	NA	NA	NA	NA	NA	NA	NA	NA	NA	NA	NA	NA	NA	NA	NA
AH 20:1;3-25:0;1	AH	45	1	4	NA	NA	NA	NA	NA	3.17295	7.17052	2.58952	NA	NA	NA	NA	NA	NA	NA	NA	NA	NA	NA	NA	NA	NA	NA	NA	NA	NA	NA	NA	NA	NA	NA	NA	NA	NA	NA	NA	NA	NA	NA	NA	NA	NA	NA	NA	NA
AH 20:1;3-26:0;1	AH	46	1	4	NA	NA	NA	NA	NA	NA	NA	NA	NA	NA	NA	NA	NA	NA	NA	NA	NA	NA	NA	NA	NA	NA	NA	NA	NA	NA	NA	NA	NA	NA	NA	9.85564	9.9353	11.5132	NA	NA	NA	NA	NA	NA	NA	NA	NA	5.11016	6.07615
AH 20:1;3-27:0;1	AH	47	1	4	NA	NA	NA	NA	NA	NA	NA	NA	NA	NA	NA	NA	NA	NA	NA	NA	NA	NA	NA	NA	NA	NA	NA	NA	NA	NA	NA	NA	NA	NA	NA	2.80454	NA	3.53612	NA	NA	NA	NA	NA	NA	NA	NA	NA	2.43181	2.7379
AH 21:1;3-26:0;1	AH	47	1	4	NA	NA	NA	3.69784	NA	NA	NA	NA	NA	NA	NA	NA	NA	NA	NA	NA	NA	NA	NA	NA	NA	NA	NA	NA	NA	NA	NA	NA	NA	NA	NA	NA	NA	NA	NA	NA	NA	NA	NA	NA	NA	NA	NA	NA	NA
AP 17:0;3-24:0;1	AP	41	0	4	NA	NA	NA	NA	NA	NA	NA	NA	NA	NA	NA	NA	NA	NA	NA	NA	NA	NA	NA	NA	NA	NA	NA	NA	NA	NA	NA	NA	NA	NA	NA	8.81522	8.31755	9.1117	NA	NA	NA	NA	NA	NA	NA	NA	NA	NA	NA
AP 18:0;3-24:0;1	AP	42	0	4	NA	NA	NA	NA	NA	NA	NA	NA	12.9711	13.7619	11.8635	NA	NA	NA	NA	NA	NA	NA	NA	NA	NA	NA	NA	NA	NA	NA	NA	NA	10.8961	11.3675	9.86599	NA	NA	NA	NA	NA	NA	NA	NA	NA	NA	NA	NA	NA	NA
AP 18:0;3-30:0;1	AP	48	0	4	NA	NA	NA	NA	NA	NA	NA	NA	NA	NA	NA	NA	NA	NA	NA	NA	NA	NA	NA	NA	NA	NA	NA	NA	NA	NA	NA	NA	NA	NA	NA	NA	NA	NA	NA	NA	NA	NA	NA	NA	NA	NA	NA	NA	NA
AP 20:0;3-24:0;1	AP	44	0	4	NA	NA	NA	NA	NA	NA	NA	NA	10.0715	11.355	9.66577	NA	NA	NA	NA	NA	NA	NA	NA	NA	NA	NA	NA	NA	NA	NA	NA	NA	NA	NA	NA	NA	NA	NA	NA	NA	NA	NA	NA	NA	NA	NA	NA	NA	NA
AS 16:0;1-18:1;2	AS	34	1	3	NA	NA	NA	NA	NA	NA	NA	NA	16.0207	11.8805	11.5676	10.3477	14.3881	9.75818	NA	NA	NA	NA	NA	NA	NA	NA	NA	NA	NA	NA	NA	NA	NA	NA	NA	NA	NA	NA	NA	NA	NA	NA	NA	NA	NA	NA	NA	NA	NA
AS 17:1;2-24:0;1	AS	41	1	3	NA	NA	NA	NA	NA	NA	NA	NA	NA	NA	NA	NA	NA	NA	NA	NA	NA	NA	NA	NA	NA	NA	NA	NA	NA	NA	NA	NA	NA	NA	NA	2.58087	2.74585	4.39403	NA	NA	NA	NA	NA	NA	NA	NA	NA	NA	NA
AS 18:1;2-24:0;1	AS	42	1	3	NA	NA	5.27585	4.67623	11.4255	NA	NA	NA	5.39587	8.01859	4.91161	2.91446	5.11828	5.36315	NA	NA	NA	NA	NA	7.14669	4.40254	4.76721	NA	NA	NA	NA	NA	NA	NA	NA	NA	5.1575	8.79766	9.41781	9.69345	11.043	7.06145	7.21831	4.24934	3.44883	NA	NA	NA	NA	NA
AS 18:1;2-26:0;1	AS	44	1	3	NA	NA	NA	NA	NA	3.9957	7.54918	4.92832	8.74676	6.71173	7.84803	NA	NA	NA	NA	NA	NA	NA	NA	NA	NA	NA	3.96678	3.5175	3.77854	10.2014	12.9149	14.3084	3.71062	3.89177	3.13171	13.0174	10.9054	11.7667	NA	NA	NA	7.30953	7.25057	4.00119	NA	NA	NA	NA	NA
AS 18:1;2-28:0;1	AS	46	1	3	NA	NA	NA	NA	NA	NA	NA	NA	NA	NA	NA	NA	NA	NA	NA	NA	NA	NA	NA	NA	NA	NA	NA	NA	NA	NA	NA	NA	NA	NA	NA	3.51682	2.41725	3.07953	NA	NA	NA	NA	NA	NA	NA	NA	NA	NA	NA
AS 20:1;2-26:0;1	AS	46	1	3	NA	NA	NA	NA	NA	NA	NA	NA	NA	NA	NA	NA	NA	NA	NA	NA	NA	NA	NA	NA	NA	NA	NA	NA	NA	NA	NA	NA	NA	NA	NA	4.25707	2.78403	3.72432	NA	NA	NA	NA	NA	NA	NA	NA	NA	NA	NA
CE 10:0;0	CE	10	0	0	NA	NA	19.6706	12.5648	26.865	NA	NA	NA	173.582	195.395	197.448	292.085	238.167	185.514	NA	NA	36.3707	12.3966	11.5622	37.1121	22.7874	36.6082	NA	NA	NA	NA	NA	NA	86.7247	57.2436	57.9823	NA	NA	NA	NA	NA	NA	19.7944	15.0709	57.8914	46.517	71.169	92.6724	95.4941	65.7941
CE 11:0;0	CE	11	0	0	NA	NA	NA	NA	NA	NA	NA	NA	167.692	206.089	201.841	314.275	276.019	215.043	NA	NA	NA	NA	NA	45.1652	27.3821	49.1227	60.6343	90.8625	59.8197	NA	NA	NA	102.635	79.5241	73.8977	NA	NA	NA	NA	NA	NA	28.7307	22.4213	92.936	NA	NA	NA	NA	NA
CE 11:1;0	CE	11	1	0	NA	NA	NA	NA	NA	NA	NA	NA	NA	NA	NA	132.573	109.5	79.6714	NA	NA	NA	NA	NA	NA	NA	NA	NA	NA	NA	NA	NA	NA	NA	NA	NA	NA	NA	NA	NA	NA	NA	NA	NA	NA	NA	NA	NA	NA	NA
CE 12:0;0	CE	12	0	0	NA	NA	NA	NA	NA	NA	NA	NA	24.4293	33.2215	29.0346	47.7141	44.6638	32.478	NA	NA	NA	NA	NA	NA	NA	NA	NA	NA	NA	NA	NA	NA	NA	NA	NA	NA	NA	NA	NA	NA	NA	NA	NA	NA	NA	NA	NA	17.1889	12.8455
CE 12:1;0	CE	12	1	0	NA	NA	NA	NA	NA	NA	NA	NA	NA	NA	NA	NA	NA	NA	NA	NA	NA	NA	NA	NA	NA	NA	NA	NA	NA	NA	NA	NA	NA	NA	NA	NA	NA	NA	NA	NA	NA	NA	NA	NA	NA	NA	NA	NA	NA
CE 13:0;0	CE	13	0	0	NA	NA	25.7625	19.3347	44.2841	NA	NA	NA	79.8019	100.939	99.06	145.836	134.392	103.769	NA	NA	22.5973	10.8299	13.1873	33.9374	17.0085	29.4905	34.8246	44.5343	25.7261	NA	NA	NA	51.438	47.4284	46.0832	23.302	20.9223	27.1432	NA	NA	NA	NA	NA	NA	49.9442	41.0674	50.668	47.162	39.4205
CE 13:1;0	CE	13	1	0	NA	NA	NA	NA	NA	NA	NA	NA	29.3838	32.6291	28.6353	55.7075	44.7052	34.2383	NA	NA	NA	NA	NA	NA	NA	NA	NA	NA	NA	NA	NA	NA	NA	NA	NA	NA	NA	NA	NA	NA	NA	NA	NA	NA	NA	NA	NA	NA	NA
CE 14:0;0	CE	14	0	0	NA	NA	31.331	23.0969	47.5023	NA	NA	NA	64.5428	87.8116	99.4351	108.499	116.115	82.2229	NA	NA	31.8433	19.8462	14.2274	36.6999	28.6865	40.8876	38.0805	50.0869	36.8453	NA	NA	NA	59.2277	48.7893	40.5802	34.8168	31.4408	33.3257	NA	NA	NA	31.6979	25.0257	34.0703	34.4918	40.083	42.8768	35.855	38.7313
CE 14:1;0	CE	14	1	0	NA	NA	28.5145	22.7326	41.7284	NA	NA	NA	94.5319	109.698	116.265	170.22	162.276	131.755	NA	NA	40.3851	18.6023	16.3242	47.7285	29.8945	44.6738	58.897	83.1486	55.2777	NA	NA	NA	94.326	75.4539	73.1195	25.2197	23.4689	24.0044	NA	NA	NA	28.0895	25.1126	27.3749	34.219	32.8034	36.7087	35.3678	31.269
CE 15:0;0	CE	15	0	0	16.9742	14.8431	41.6207	30.5028	68.972	15.6742	24.2644	22.3076	127.442	153.017	168.702	198.052	217.893	140.776	NA	NA	52.9225	28.7143	23.7649	53.7286	40.3903	61.9017	55.8096	74.4896	54.5235	NA	NA	NA	86.0777	69.151	65.858	46.3223	42.263	40.6402	35.9592	24.454	13.4466	44.8092	36.776	63.7032	50.3568	65.18	81.065	63.2241	70.2869
CE 15:1;0	CE	15	1	0	NA	NA	23.2269	13.7369	34.4379	NA	NA	NA	83.2296	98.9809	100.958	169.404	153.809	118.273	NA	NA	30.1502	15.735	11.5436	36.3688	23.0557	36.4836	41.9635	57.027	39.3428	NA	NA	NA	67.6801	56.7976	50.1255	NA	NA	NA	NA	NA	NA	21.7738	19.9239	30.3752	32.3886	37.5482	49.735	39.3723	37.6176
CE 16:0;0	CE	16	0	0	40.6044	39.1518	59.3445	50.9168	100.09	42.9386	52.0595	53.7664	84.3814	112.681	129.488	125.382	151.244	104.236	NA	NA	54.4514	30.3341	27.4985	59.4124	49.9077	64.0439	51.9468	64.3345	52.5862	22.2613	24.2546	33.9916	70.8388	53.802	50.4502	72.5602	64.1268	62.074	74.936	48.3538	25.1594	49.2696	44.0593	90.2667	51.0261	52.6265	60.6488	49.6559	61.492
CE 16:1;0	CE	16	1	0	57.1718	59.4641	178.544	133.001	276.778	52.2141	60.764	60.815	441.989	536.085	537.699	795.531	749.304	640.804	NA	NA	215.212	116.806	95.2273	240.07	158.135	243.668	304.62	395.811	270.122	41.9202	42.3884	58.6747	475.809	368.949	371.292	173.33	160.677	160.242	62.5396	52.1333	23.3578	158.09	131.182	190.02	211.18	176	219.937	176.961	181.804
CE 16:2;0	CE	16	2	0	NA	NA	NA	NA	NA	NA	NA	NA	NA	NA	NA	36.6656	39.216	35.2429	NA	NA	NA	NA	NA	NA	NA	NA	NA	NA	NA	NA	NA	NA	23.8487	15.6197	13.1455	NA	NA	NA	NA	NA	NA	NA	NA	NA	NA	NA	NA	NA	NA
CE 17:0;0	CE	17	0	0	NA	NA	16.4625	10.796	25.5974	NA	NA	NA	50.7059	64.5342	62.9779	77.7368	81.5693	52.1483	NA	NA	NA	NA	NA	20.9433	16.5178	24.2853	17.4662	26.9	21.0117	NA	NA	NA	31.0316	27.7334	25.9483	NA	NA	NA	NA	NA	NA	NA	NA	NA	NA	NA	NA	25.2734	29.8351
CE 17:1;0	CE	17	1	0	NA	NA	31.1446	24.0068	51.8426	NA	NA	NA	86.8995	92.1059	105.933	144.322	133.691	114.279	NA	NA	41.9111	18.4201	17.1032	41.9134	27.6724	39.6416	46.7528	61.7859	46.2184	NA	NA	NA	65.9803	54.1902	52.1347	24.2324	19.7564	26.6802	NA	NA	NA	24.9288	24.5785	43.1785	62.5106	47.5158	51.5509	47.5024	42.6575
CE 18:0;0	CE	18	0	0	NA	NA	NA	NA	NA	NA	NA	NA	27.4269	32.8896	37.662	33.9233	37.874	23.8894	NA	NA	NA	NA	NA	NA	NA	NA	NA	NA	NA	NA	NA	NA	NA	NA	NA	NA	NA	NA	NA	NA	NA	NA	NA	NA	NA	NA	NA	NA	NA
CE 18:1;0	CE	18	1	0	268.994	249.65	372.411	288.3	587.386	307.472	358.604	367.069	185.147	202.756	286.453	240.161	230.949	185.225	13.3044	15.6256	204.709	97.498	81.0722	226.882	206.271	237.704	177.587	236.644	192.132	97.8941	126.326	149.629	215.157	181.178	169.889	410.258	385.024	384.205	407.597	277.361	158.633	205.146	196.015	218.655	245.019	234.897	271.46	178.465	181.119
CE 18:2;0	CE	18	2	0	71.1625	66.4676	132.108	98.3617	223.065	84.6923	99.574	104.007	70.2658	67.4156	84.8651	99.0999	95.7951	76.8839	NA	NA	61.076	30.3925	25.9091	65.1977	55.332	66.3807	68.1426	89.871	62.4134	NA	NA	NA	91.8877	67.6497	62.9731	129.388	120.314	111.132	125.452	81.9067	46.3053	60.7418	52.0162	67.1797	61.3024	84.2008	102.383	73.0876	67.4223
CE 19:0;0	CE	19	0	0	NA	NA	NA	NA	NA	NA	NA	NA	NA	NA	NA	NA	NA	NA	NA	NA	NA	NA	NA	NA	NA	NA	NA	NA	NA	NA	NA	NA	NA	NA	NA	NA	NA	NA	NA	NA	NA	NA	NA	NA	NA	NA	NA	NA	NA
CE 19:1;0	CE	19	1	0	NA	NA	NA	NA	NA	NA	NA	NA	27.0069	37.1803	36.8626	54.5379	51.3567	25.3226	NA	NA	NA	NA	NA	NA	NA	NA	NA	NA	NA	NA	NA	NA	20.2778	16.0172	15.5146	NA	NA	NA	NA	NA	NA	NA	NA	NA	NA	NA	NA	NA	NA
CE 19:2;0	CE	19	2	0	NA	NA	NA	NA	NA	NA	NA	NA	41.48	50.8149	52.5373	68.0181	63.0967	41.0005	NA	NA	NA	NA	NA	NA	NA	NA	NA	NA	NA	NA	NA	NA	27.0952	16.9832	15.1044	NA	NA	NA	NA	NA	NA	NA	NA	NA	NA	NA	NA	NA	NA
CE 20:1;0	CE	20	1	0	NA	NA	NA	NA	NA	NA	NA	NA	NA	NA	NA	NA	NA	NA	NA	NA	NA	NA	NA	NA	NA	NA	NA	NA	NA	NA	NA	NA	NA	NA	NA	NA	NA	NA	NA	NA	NA	NA	NA	NA	NA	NA	NA	NA	NA
CE 20:2;0	CE	20	2	0	NA	NA	NA	NA	NA	NA	NA	NA	NA	NA	NA	NA	NA	NA	NA	NA	NA	NA	NA	NA	NA	NA	NA	NA	NA	NA	NA	NA	NA	NA	NA	NA	NA	NA	NA	NA	NA	NA	NA	NA	NA	NA	NA	NA	NA
CE 21:0;0	CE	21	0	0	NA	NA	NA	NA	NA	NA	NA	NA	NA	NA	NA	NA	NA	NA	NA	NA	NA	NA	NA	NA	NA	NA	NA	NA	NA	NA	NA	NA	NA	NA	NA	NA	NA	NA	NA	NA	NA	NA	NA	NA	NA	NA	NA	NA	NA
CE 21:1;0	CE	21	1	0	NA	NA	NA	NA	NA	NA	NA	NA	NA	NA	NA	NA	NA	NA	NA	NA	NA	NA	NA	NA	NA	NA	NA	NA	NA	NA	NA	NA	NA	NA	NA	NA	NA	NA	NA	NA	NA	NA	NA	NA	NA	NA	NA	NA	NA
CE 21:2;0	CE	21	2	0	NA	NA	NA	NA	NA	NA	NA	NA	NA	NA	NA	NA	NA	NA	NA	NA	NA	NA	NA	NA	NA	NA	NA	NA	NA	NA	NA	NA	NA	NA	NA	NA	NA	NA	NA	NA	NA	NA	NA	NA	NA	NA	NA	NA	NA
CE 24:1;0	CE	24	1	0	NA	NA	NA	NA	NA	NA	NA	NA	NA	NA	NA	NA	NA	NA	NA	NA	NA	NA	NA	NA	NA	NA	NA	NA	NA	NA	NA	NA	NA	NA	NA	NA	NA	NA	NA	NA	NA	NA	NA	NA	NA	NA	NA	NA	NA
Chol	Chol	27	1	0	1786.81	1584.7	1517.26	1507.88	2329.6	1323.47	1657.32	1698.22	573.534	705.74	628.253	727.769	787.895	545.199	194.947	218.52	789.675	333.787	230.99	660.021	1969.44	904.962	470.874	645.326	575.376	666.006	869.2	823.413	638.981	554.052	474.856	1485.37	1597.55	1688.9	2459.31	1722.8	870.931	886.155	827.925	715.623	860.547	826.36	868.496	530.375	524.072
DAG 12:0;0-18:0;0	DAG	30	0	0	NA	NA	NA	NA	NA	NA	NA	NA	NA	NA	NA	NA	4.86482	NA	NA	NA	2.065	4.79496	NA	NA	NA	2.31704	NA	NA	NA	NA	NA	NA	NA	NA	NA	NA	NA	NA	NA	NA	NA	NA	NA	NA	NA	NA	NA	NA	NA
DAG 12:0;0-18:1;0	DAG	30	1	0	NA	NA	NA	NA	NA	NA	NA	NA	2.57331	3.95039	3.29655	5.64064	8.72919	4.46812	NA	NA	6.58459	9.38701	2.01792	3.03745	2.59152	5.38585	NA	NA	NA	NA	NA	NA	NA	2.4824	NA	NA	NA	NA	5.57146	2.98786	2.18628	2.47981	2.72945	2.51066	NA	NA	NA	NA	NA
DAG 12:0;0-18:2;0	DAG	30	2	0	NA	NA	NA	NA	NA	NA	NA	NA	NA	NA	NA	NA	NA	NA	NA	NA	2.89774	NA	NA	NA	NA	NA	NA	NA	NA	NA	NA	NA	NA	NA	NA	NA	NA	NA	NA	NA	NA	NA	NA	NA	NA	NA	NA	NA	NA
DAG 12:1;0-18:1;0	DAG	30	2	0	NA	NA	NA	NA	NA	NA	NA	NA	NA	NA	NA	NA	NA	NA	NA	NA	NA	NA	NA	NA	NA	NA	NA	NA	NA	NA	NA	NA	NA	NA	NA	NA	NA	NA	NA	NA	NA	NA	NA	NA	NA	NA	NA	NA	NA
DAG 13:0;0-17:0;0	DAG	30	0	0	NA	NA	NA	NA	NA	NA	NA	NA	NA	NA	NA	NA	NA	NA	NA	NA	NA	NA	NA	NA	NA	NA	NA	NA	NA	NA	NA	NA	NA	NA	NA	NA	NA	NA	NA	NA	NA	NA	NA	NA	NA	NA	NA	2.08392	NA
DAG 13:0;0-17:1;0	DAG	30	1	0	NA	NA	NA	NA	NA	NA	NA	NA	NA	NA	NA	2.62187	2.64043	2.00117	NA	NA	NA	NA	NA	NA	NA	NA	NA	NA	NA	NA	NA	NA	NA	NA	NA	NA	NA	NA	NA	NA	NA	NA	NA	NA	NA	NA	NA	NA	NA
DAG 13:0;0-18:1;0	DAG	31	1	0	NA	NA	NA	NA	2.25973	NA	NA	NA	3.48171	4.98981	4.60568	7.38909	7.26776	6.70388	NA	NA	NA	NA	NA	2.7557	NA	2.79583	NA	2.00867	NA	NA	NA	NA	3.59255	2.89812	2.57052	NA	NA	NA	NA	NA	NA	NA	NA	NA	2.45471	2.70578	2.91625	2.24669	2.54088
DAG 13:0;0-18:2;0	DAG	31	2	0	NA	NA	NA	NA	NA	NA	NA	NA	NA	NA	NA	2.87516	2.53052	2.20554	NA	NA	NA	NA	NA	NA	NA	NA	NA	NA	NA	NA	NA	NA	NA	NA	NA	NA	NA	NA	NA	NA	NA	NA	NA	NA	NA	NA	NA	NA	NA
DAG 13:0;0-20:2;0	DAG	33	2	0	NA	NA	NA	NA	NA	NA	NA	NA	NA	NA	NA	NA	NA	NA	NA	NA	NA	NA	NA	NA	NA	NA	NA	NA	NA	NA	NA	NA	NA	NA	NA	NA	NA	NA	NA	NA	NA	NA	NA	NA	NA	NA	NA	NA	NA
DAG 13:0;0-24:0;0	DAG	37	0	0	NA	NA	NA	NA	NA	NA	NA	NA	NA	NA	NA	NA	NA	NA	NA	NA	NA	NA	NA	NA	NA	NA	NA	NA	NA	NA	NA	NA	NA	NA	NA	NA	NA	NA	NA	NA	NA	NA	NA	NA	NA	NA	NA	NA	NA
DAG 13:1;0-18:1;0	DAG	31	2	0	NA	NA	NA	NA	NA	NA	NA	NA	NA	NA	NA	NA	NA	NA	NA	NA	NA	NA	NA	NA	NA	NA	NA	NA	NA	NA	NA	NA	NA	NA	NA	NA	NA	NA	NA	NA	NA	NA	NA	NA	NA	NA	NA	NA	NA
DAG 14:0;0-16:0;0	DAG	30	0	0	NA	NA	NA	NA	26.1991	NA	NA	NA	43.8887	69.5481	61.0075	87.4514	130.559	77.6799	NA	NA	36.7996	86.0513	20.1227	36.1119	30.8622	57.6281	25.6421	30.7512	27.2674	28.2861	NA	NA	39.0773	37.4479	29.1023	NA	NA	NA	20.6261	NA	NA	23.281	20.309	20.3483	31.7441	21.503	25.4284	22.3134	21.9098
DAG 14:0;0-16:1;0	DAG	30	1	0	7.63214	5.65034	11.4413	9.62468	21.3588	5.06095	6.5429	5.03806	32.8164	56.7399	48.6071	83.3966	79.2841	70.9722	NA	NA	27.793	17.92	10.4157	22.3665	16.5801	24.6197	20.7936	25.0182	19.4918	3.99337	2.8434	4.53281	36.0102	31.6394	26.5993	16.044	11.0526	12.3207	6.48324	4.31202	2.01992	13.5639	12.5572	11.8904	19.2654	13.3698	14.8563	11.5308	10.0653
DAG 14:0;0-16:2;0	DAG	30	2	0	NA	NA	NA	NA	NA	NA	NA	NA	NA	NA	NA	NA	NA	NA	NA	NA	NA	NA	NA	NA	NA	NA	NA	NA	NA	NA	NA	NA	NA	NA	NA	NA	NA	NA	NA	NA	NA	NA	NA	NA	NA	NA	NA	NA	NA
DAG 14:0;0-17:0;0	DAG	31	0	0	NA	NA	6.52397	5.64906	12.8532	2.56794	4.53392	3.77036	12.1779	20.0901	16.1888	22.7687	27.9138	22.8291	NA	NA	10.2502	10.8649	5.16487	12.524	10.147	13.414	7.85594	9.15309	9.44977	5.34946	NA	3.44528	16.0857	14.4592	11.156	10.315	9.84516	9.50114	NA	NA	NA	9.10082	7.12312	7.59508	14.4517	15.0692	15.8962	16.7651	14.9659
DAG 14:0;0-17:1;0	DAG	31	1	0	NA	NA	2.60982	2.22012	4.53974	NA	NA	NA	7.69773	10.9475	10.4878	17.4286	16.1846	13.7545	NA	NA	5.0688	3.2083	2.52988	5.79986	4.02704	5.56651	3.2887	4.34015	3.84215	NA	NA	NA	7.50161	6.04641	5.00858	NA	NA	NA	NA	NA	NA	3.28642	2.81227	3.05906	5.77143	3.99866	4.75556	3.89483	3.82427
DAG 14:0;0-18:0;0	DAG	32	0	0	2.77734	2.12766	2.5775	2.35411	3.79687	NA	2.36382	2.13016	6.34384	10.8419	8.92	12.3646	29.0832	10.2062	NA	NA	7.14158	26.1143	3.68136	7.21656	6.16657	13.7465	3.05002	4.04838	3.33174	7.06592	NA	NA	4.87533	5.93908	3.52461	4.12848	3.7355	3.61637	5.79623	4.26148	3.94295	4.46841	4.4137	4.95461	4.49914	3.80777	3.79509	3.98282	3.62326
DAG 14:0;0-18:1;0	DAG	32	1	0	4.51245	3.68412	6.09558	6.10854	11.8155	3.29823	4.21462	3.3118	20.2674	30.9097	28.9435	44.0112	53.9675	37.1059	NA	NA	19.8655	33.1059	8.72155	16.3553	14.1168	22.698	10.0957	12.3218	9.50338	NA	NA	NA	18.4528	18.8135	13.446	7.4037	7.80298	7.5061	14.8414	10.2011	7.8347	11.0358	10.3984	10.0298	11.2985	8.2845	10.2162	NA	NA
DAG 14:0;0-18:2;0	DAG	32	2	0	NA	NA	2.78576	NA	4.43241	NA	NA	NA	6.65906	9.89713	8.06444	14.1668	14.7216	12.3544	NA	NA	6.67562	4.5619	2.33882	5.52315	4.14991	5.26853	3.22741	4.60596	3.26356	NA	NA	NA	6.52318	5.49602	5.3263	3.34177	2.74027	2.6974	3.44175	2.17867	NA	3.25854	3.638	2.80762	NA	NA	NA	NA	2.27266
DAG 14:0;0-18:3;0	DAG	32	3	0	NA	NA	NA	NA	NA	NA	NA	NA	NA	NA	NA	NA	NA	NA	NA	NA	NA	NA	NA	NA	NA	NA	NA	NA	NA	NA	NA	NA	NA	NA	NA	3.39274	5.03982	4.43866	NA	NA	NA	NA	NA	NA	NA	NA	NA	NA	NA
DAG 14:0;0-19:0;0	DAG	33	0	0	NA	NA	NA	NA	NA	NA	NA	NA	NA	NA	NA	NA	NA	NA	NA	NA	NA	NA	NA	NA	NA	NA	NA	NA	NA	NA	NA	NA	NA	NA	NA	NA	NA	NA	NA	NA	NA	NA	NA	NA	NA	NA	NA	NA	NA
DAG 14:0;0-19:1;0	DAG	33	1	0	NA	NA	NA	NA	NA	NA	NA	NA	NA	NA	NA	NA	3.11657	NA	NA	NA	NA	NA	NA	NA	NA	NA	NA	NA	NA	NA	NA	NA	NA	NA	NA	NA	NA	NA	NA	NA	NA	NA	NA	NA	NA	NA	NA	NA	NA
DAG 14:0;0-19:2;0	DAG	33	2	0	NA	NA	NA	NA	NA	NA	NA	NA	NA	NA	NA	NA	NA	NA	NA	NA	NA	NA	NA	NA	NA	NA	NA	NA	NA	NA	NA	NA	NA	NA	NA	NA	NA	NA	NA	NA	NA	NA	NA	NA	NA	NA	NA	NA	NA
DAG 14:0;0-20:1;0	DAG	34	1	0	NA	NA	NA	NA	NA	NA	NA	NA	NA	NA	NA	NA	NA	NA	NA	NA	NA	NA	NA	NA	NA	NA	NA	NA	NA	NA	NA	NA	NA	NA	NA	NA	NA	NA	NA	NA	NA	NA	NA	NA	NA	NA	NA	NA	NA
DAG 14:0;0-20:2;0	DAG	34	2	0	NA	NA	NA	NA	NA	NA	NA	NA	NA	NA	NA	NA	2.54838	NA	NA	NA	NA	NA	NA	NA	NA	NA	NA	NA	NA	NA	NA	NA	NA	NA	NA	NA	NA	NA	NA	NA	NA	NA	NA	NA	NA	NA	NA	NA	NA
DAG 14:0;0-20:3;0	DAG	34	3	0	NA	NA	NA	NA	NA	NA	NA	NA	NA	NA	NA	NA	NA	NA	NA	NA	NA	NA	NA	NA	NA	NA	NA	NA	NA	NA	NA	NA	NA	NA	NA	NA	NA	NA	NA	NA	NA	NA	NA	NA	NA	NA	NA	NA	NA
DAG 14:0;0-22:3;0	DAG	36	3	0	NA	NA	NA	NA	NA	NA	NA	NA	NA	NA	NA	NA	NA	NA	NA	NA	NA	NA	NA	NA	NA	NA	NA	NA	NA	NA	NA	NA	NA	NA	NA	NA	NA	NA	NA	NA	NA	NA	NA	NA	NA	NA	NA	NA	NA
DAG 14:0;0-24:0;0	DAG	38	0	0	NA	NA	NA	NA	NA	NA	NA	NA	NA	NA	NA	NA	NA	NA	NA	NA	NA	NA	NA	NA	NA	NA	NA	NA	NA	NA	NA	NA	NA	NA	NA	NA	NA	NA	NA	NA	NA	NA	NA	NA	NA	NA	NA	NA	NA
DAG 14:1;0-16:0;0	DAG	30	1	0	NA	NA	4.28842	3.70156	8.57958	NA	NA	NA	13.9339	21.6624	19.2176	33.8456	31.7099	28.8538	NA	NA	10.7244	7.12912	4.20838	9.43576	6.5919	10.4913	7.60377	9.2646	7.16624	2.22883	NA	NA	14.2724	12.5349	10.3462	5.01131	4.81283	4.48141	NA	NA	NA	5.55278	5.56325	4.77646	7.27511	5.32523	5.67022	4.43906	3.86471
DAG 14:1;0-16:1;0	DAG	30	2	0	8.34637	7.69877	10.9506	11.6208	19.074	6.9645	7.71604	7.77618	21.2751	30.475	27.1215	48.6715	46.6234	42.0127	NA	NA	16.1256	10.3485	7.87355	16.4308	13.1148	18.5336	14.9031	16.7763	13.4395	6.48998	5.75522	6.50777	25.0161	21.3924	19.8917	14.0831	14.4822	12.4783	12.8369	9.23189	5.36759	11.9517	11.3265	10.5254	12.9597	12.3165	12.8263	11.0385	10.7441
DAG 14:1;0-17:0;0	DAG	31	1	0	NA	NA	NA	NA	2.26861	NA	NA	NA	3.24914	5.36434	5.21398	NA	NA	NA	NA	NA	2.82076	NA	NA	2.2514	2.13751	3.26033	2.19952	2.36977	2.41385	NA	NA	NA	NA	NA	NA	NA	NA	NA	NA	NA	NA	NA	NA	NA	2.7527	2.1411	2.12249	NA	NA
DAG 14:1;0-17:1;0	DAG	31	2	0	NA	NA	NA	NA	NA	NA	NA	NA	3.3196	4.648	5.00255	7.80398	8.51158	6.59993	NA	NA	NA	NA	NA	NA	NA	NA	NA	2.48255	NA	NA	NA	NA	4.20368	3.45873	3.22029	NA	NA	NA	NA	NA	NA	NA	NA	NA	NA	2.05162	NA	NA	NA
DAG 14:1;0-18:0;0	DAG	32	1	0	NA	NA	NA	NA	NA	NA	NA	NA	NA	NA	NA	4.64555	4.99636	3.27297	NA	NA	NA	NA	NA	NA	NA	NA	NA	NA	NA	NA	NA	NA	NA	NA	NA	NA	NA	NA	NA	NA	NA	NA	NA	NA	NA	NA	NA	NA	NA
DAG 14:1;0-18:1;0	DAG	32	2	0	NA	NA	2.82892	2.43031	5.24129	NA	NA	NA	6.8186	11.5717	10.7081	20.1806	19.6525	17.3664	NA	NA	6.38409	4.60384	2.00654	5.77944	4.27563	6.36388	NA	NA	NA	NA	NA	NA	10.1365	8.19096	6.53258	3.38439	2.93893	3.07709	NA	NA	NA	3.74528	3.20786	3.44536	5.07463	3.15648	4.6532	3.11963	2.8314
DAG 14:1;0-18:2;0	DAG	32	3	0	NA	NA	NA	NA	NA	NA	NA	NA	3.66594	5.81184	5.11194	21.3495	6.83789	8.84398	NA	NA	NA	NA	NA	NA	NA	NA	3.78048	6.29861	3.27613	NA	NA	NA	5.55653	5.08382	4.07721	NA	NA	NA	NA	NA	NA	NA	NA	NA	NA	NA	NA	NA	NA
DAG 14:1;0-19:1;0	DAG	33	2	0	NA	NA	NA	NA	NA	NA	NA	NA	NA	NA	NA	NA	NA	NA	NA	NA	NA	NA	NA	NA	NA	NA	NA	NA	NA	NA	NA	NA	NA	NA	NA	NA	NA	NA	NA	NA	NA	NA	NA	NA	NA	NA	NA	NA	NA
DAG 15:0;0-15:0;0	DAG	30	0	0	NA	NA	3.87071	NA	6.64619	NA	NA	NA	12.2384	18.2198	17.3668	25.3227	27.6812	21.4309	NA	NA	8.92732	6.7459	4.13598	8.86628	6.54934	10.2229	5.86197	6.97606	6.83833	NA	NA	NA	9.26029	8.05217	6.74388	4.94127	4.51963	4.40978	NA	NA	NA	5.0891	4.78208	4.42531	13.115	8.81134	9.14753	8.41841	8.47577
DAG 15:0;0-15:1;0	DAG	30	1	0	NA	NA	NA	NA	3.12224	NA	NA	NA	6.44371	9.98718	9.19902	16.0279	16.4099	14.0754	NA	NA	4.84122	2.45359	NA	3.96377	3.06261	4.47631	3.0421	3.4153	3.01179	NA	NA	NA	5.14843	4.68445	4.00491	NA	NA	NA	NA	NA	NA	2.66259	2.54898	2.2986	4.26681	3.47046	3.60868	3.26263	2.70751
DAG 15:0;0-16:0;0	DAG	31	0	0	NA	NA	NA	NA	60.3849	NA	NA	NA	67.4545	100.664	90.3268	118.367	142.287	111.61	NA	NA	56.1907	56.3388	NA	65.7423	54.3636	77.2445	34.4493	41.0408	42.4219	NA	NA	NA	72.3997	66.7746	50.2452	51.2555	49.9578	45.6661	42.4125	NA	NA	42.6735	40.0467	37.5496	65.6164	60.7481	68.9636	74.3493	66.3478
DAG 15:0;0-16:1;0	DAG	31	1	0	17.8733	12.5025	17.3816	14.6469	30.3353	12.6756	14.8375	14.6584	50.563	78.3352	70.1089	118.783	114.638	102.76	NA	NA	39.3274	19.8854	17.9587	37.2348	26.8024	38.6385	26.1391	31.6156	30.1978	9.52266	6.42321	8.07781	56.0122	43.5065	36.5069	21.8591	20.3485	20.4499	21.5271	16.742	9.23401	22.6883	19.0326	17.839	32.202	22.9227	26.9592	20.5339	20.5031
DAG 15:0;0-16:2;0	DAG	31	2	0	NA	NA	NA	NA	NA	NA	NA	NA	NA	NA	NA	NA	NA	NA	NA	NA	NA	NA	NA	NA	NA	NA	NA	NA	NA	NA	NA	NA	NA	NA	NA	NA	NA	NA	NA	NA	NA	NA	NA	NA	NA	NA	NA	NA	NA
DAG 15:0;0-17:0;0	DAG	32	0	0	NA	NA	5.14498	NA	8.83422	NA	NA	NA	13.2599	20.244	18.6777	28.6066	43.3811	25.1474	NA	NA	10.7768	10.0628	NA	10.6634	8.54117	13.8272	6.36915	8.28196	8.05094	NA	NA	NA	12.7794	12.4043	8.61431	7.65493	7.20801	5.74038	NA	NA	NA	6.3124	5.71549	5.77014	14.3982	12.4163	12.8138	13.421	12.7458
DAG 15:0;0-17:1;0	DAG	32	1	0	NA	NA	2.16882	2.17577	4.22393	NA	NA	NA	9.13588	13.4619	13.3414	20.8299	20.6937	17.3943	NA	NA	6.26482	3.81693	2.46937	4.99395	4.59997	5.81466	NA	NA	NA	NA	NA	NA	7.83995	7.64218	5.59123	2.35246	2.08617	2.32155	NA	NA	NA	3.77571	3.11488	2.85464	6.97042	5.38957	6.76492	7.2858	5.16218
DAG 15:0;0-17:2;0	DAG	32	2	0	NA	NA	NA	NA	NA	NA	NA	NA	NA	NA	NA	NA	NA	NA	NA	NA	NA	NA	NA	NA	NA	NA	NA	NA	NA	NA	NA	NA	NA	NA	NA	NA	NA	NA	NA	NA	NA	NA	NA	NA	NA	NA	NA	NA	NA
DAG 15:0;0-18:0;0	DAG	33	0	0	NA	NA	6.95346	6.25475	13.1293	NA	NA	NA	9.98024	13.4082	12.215	15.4287	16.1277	15.2965	NA	NA	NA	NA	NA	11.5156	10.4641	14.6335	NA	5.29917	6.14773	NA	NA	NA	10.9265	9.7722	7.67711	NA	NA	NA	NA	NA	NA	NA	NA	NA	11.1266	12.4445	14.9404	17.1322	13.3216
DAG 15:0;0-18:1;0	DAG	33	1	0	8.87048	6.73317	10.7488	10.1766	17.8397	8.30476	9.0302	11.0062	25.6687	37.5577	37.9451	51.7978	54.7384	45.749	NA	NA	20.7766	17.1048	13.696	25.3415	17.2325	28.6941	11.2186	14.1999	14.6834	5.63638	3.00474	4.37221	24.6156	22.5828	18.3286	16.3433	16.923	14.7574	14.0755	8.73053	6.52098	16.654	15.0625	12.9212	22.8573	18.2609	19.2746	17.7553	17.2418
DAG 15:0;0-18:2;0	DAG	33	2	0	NA	NA	3.83642	2.74327	6.882	NA	NA	NA	7.93083	11.5466	12.1048	19.2354	17.597	14.4267	NA	NA	6.62625	3.76345	3.42674	7.08613	4.79321	6.48189	4.20571	4.17525	4.07663	NA	NA	NA	8.19554	6.79988	6.36981	6.7614	7.0766	7.21505	NA	NA	NA	3.85753	4.07776	3.19903	5.92924	4.99087	6.11724	4.06915	3.86875
DAG 15:0;0-18:3;0	DAG	33	3	0	NA	NA	NA	NA	NA	NA	NA	NA	NA	NA	NA	NA	NA	NA	NA	NA	NA	NA	NA	NA	NA	NA	NA	NA	NA	NA	NA	NA	NA	NA	NA	4.09979	3.32906	3.21236	NA	NA	NA	NA	NA	NA	NA	NA	NA	NA	NA
DAG 15:0;0-19:0;0	DAG	34	0	0	NA	NA	NA	NA	NA	NA	NA	NA	NA	NA	NA	2.0776	5.71645	2.18982	NA	NA	NA	NA	NA	NA	NA	NA	NA	NA	NA	NA	NA	NA	NA	NA	NA	NA	NA	NA	NA	NA	NA	NA	NA	NA	NA	NA	NA	NA	NA
DAG 15:0;0-19:1;0	DAG	34	1	0	NA	NA	NA	NA	NA	NA	NA	NA	NA	NA	NA	2.02964	2.29855	2.48986	NA	NA	NA	NA	NA	NA	NA	NA	NA	NA	NA	NA	NA	NA	NA	NA	NA	NA	NA	NA	NA	NA	NA	NA	NA	NA	NA	NA	NA	NA	NA
DAG 15:0;0-19:2;0	DAG	34	2	0	NA	NA	NA	NA	NA	NA	NA	NA	NA	NA	NA	NA	NA	NA	NA	NA	NA	NA	NA	NA	NA	NA	NA	NA	NA	NA	NA	NA	NA	NA	NA	NA	NA	NA	NA	NA	NA	NA	NA	NA	NA	NA	NA	NA	NA
DAG 15:0;0-20:1;0	DAG	35	1	0	NA	NA	NA	NA	NA	NA	NA	NA	NA	2.20859	3.62119	2.23768	2.22337	2.74151	NA	NA	NA	NA	NA	NA	NA	NA	NA	NA	NA	NA	NA	NA	NA	NA	NA	NA	NA	NA	NA	NA	NA	NA	NA	NA	NA	NA	NA	NA	NA
DAG 15:0;0-20:2;0	DAG	35	2	0	NA	NA	NA	NA	NA	NA	NA	NA	NA	NA	NA	2.28454	2.41303	2.19962	NA	NA	NA	NA	NA	NA	NA	NA	NA	NA	NA	NA	NA	NA	NA	NA	NA	NA	NA	NA	NA	NA	NA	NA	NA	NA	NA	NA	NA	NA	NA
DAG 15:0;0-20:3;0	DAG	35	3	0	NA	NA	NA	NA	NA	NA	NA	NA	NA	NA	NA	NA	NA	NA	NA	NA	NA	NA	NA	NA	NA	NA	NA	NA	NA	NA	NA	NA	NA	NA	NA	NA	NA	NA	NA	NA	NA	NA	NA	NA	NA	NA	NA	NA	NA
DAG 15:0;0-22:2;0	DAG	37	2	0	NA	NA	NA	NA	NA	NA	NA	NA	NA	NA	NA	NA	NA	NA	NA	NA	NA	NA	NA	NA	NA	NA	NA	NA	NA	NA	NA	NA	NA	NA	NA	NA	NA	NA	NA	NA	NA	NA	NA	NA	NA	NA	NA	NA	NA
DAG 15:0;0-24:0;0	DAG	39	0	0	NA	NA	NA	NA	NA	NA	NA	NA	32.1522	37.4252	47.4949	NA	NA	NA	NA	NA	NA	NA	NA	NA	NA	NA	NA	NA	NA	NA	NA	NA	NA	NA	NA	NA	NA	NA	NA	NA	NA	NA	NA	NA	NA	NA	NA	NA	NA
DAG 15:1;0-15:1;0	DAG	30	2	0	NA	NA	NA	NA	NA	NA	NA	NA	NA	2.31005	2.22055	4.67354	4.12809	3.24201	NA	NA	NA	NA	NA	NA	NA	NA	NA	NA	NA	NA	NA	NA	NA	NA	NA	NA	NA	NA	NA	NA	NA	NA	NA	NA	NA	NA	NA	NA	NA
DAG 15:1;0-16:0;0	DAG	31	1	0	NA	NA	5.16758	4.25347	9.2612	NA	NA	NA	16.2485	25.4047	22.854	41.5294	40.5124	34.8044	NA	NA	12.5066	7.57366	6.28523	12.4554	8.95452	13.0278	7.78871	8.82319	8.81629	NA	NA	NA	16.7746	13.434	10.5154	6.58491	6.78188	6.31226	NA	NA	NA	7.31734	5.99544	6.04027	11.1177	7.2388	8.76123	6.41673	6.62034
DAG 15:1;0-16:1;0	DAG	31	2	0	5.72926	4.18676	8.43303	6.70904	13.5061	NA	NA	NA	18.1335	27.0201	27.2896	46.9095	47.4793	43.0105	NA	NA	16.2655	10.6907	6.9229	17.5037	10.2716	17.3901	11.346	13.0373	11.4334	NA	NA	NA	21.1502	20.9831	16.1743	8.21765	9.83454	6.78948	NA	NA	NA	10.3403	9.87355	8.47394	13.2153	8.85893	10.6003	7.85492	7.18589
DAG 15:1;0-17:0;0	DAG	32	1	0	NA	NA	NA	NA	NA	NA	NA	NA	3.45994	5.12236	4.94612	9.6716	8.804	7.60646	NA	NA	NA	NA	NA	2.12079	NA	2.42764	NA	2.27252	NA	NA	NA	NA	3.3517	2.77578	2.44238	NA	NA	NA	NA	NA	NA	NA	NA	NA	2.94848	2.47249	2.78722	NA	NA
DAG 15:1;0-17:1;0	DAG	32	2	0	NA	NA	NA	NA	NA	NA	NA	NA	2.76642	4.10811	3.98195	7.74586	7.626	6.73154	NA	NA	NA	NA	NA	NA	NA	NA	NA	NA	NA	NA	NA	NA	3.0342	2.39214	2.18492	NA	NA	NA	NA	NA	NA	NA	NA	NA	2.19871	NA	NA	NA	NA
DAG 15:1;0-18:0;0	DAG	33	1	0	NA	NA	NA	NA	NA	NA	NA	NA	2.2118	2.55497	3.79923	4.37653	4.92001	4.57119	NA	NA	NA	NA	NA	NA	NA	2.03596	NA	NA	NA	NA	NA	NA	2.44237	NA	NA	NA	NA	NA	NA	NA	NA	NA	NA	NA	NA	NA	NA	NA	NA
DAG 15:1;0-18:1;0	DAG	33	2	0	NA	NA	2.93829	2.89232	5.37098	NA	NA	NA	7.93664	12.4252	11.4096	20.2964	21.8971	16.5746	NA	NA	6.57774	4.52178	2.56299	7.37885	4.88497	7.43215	3.90407	4.39556	4.17812	NA	NA	NA	9.25693	7.31914	6.46793	8.18627	8.62094	6.06159	NA	NA	NA	4.07432	4.02232	4.30875	5.8771	4.36158	5.60463	4.70964	4.01233
DAG 15:1;0-18:2;0	DAG	33	3	0	NA	NA	NA	NA	NA	NA	NA	NA	NA	NA	NA	9.38344	9.13736	8.68432	NA	NA	NA	NA	NA	3.74335	3.2752	7.56605	NA	NA	NA	NA	NA	NA	6.21616	5.96957	5.08394	NA	NA	NA	NA	NA	NA	NA	NA	NA	20.2351	4.22447	4.8222	3.31531	3.24422
DAG 15:1;0-19:0;0	DAG	34	1	0	NA	NA	NA	NA	NA	NA	NA	NA	NA	NA	NA	NA	NA	NA	NA	NA	NA	NA	NA	NA	NA	NA	NA	NA	NA	NA	NA	NA	NA	NA	NA	NA	NA	NA	NA	NA	NA	NA	NA	NA	NA	NA	NA	NA	NA
DAG 15:1;0-19:1;0	DAG	34	2	0	NA	NA	NA	NA	NA	NA	NA	NA	NA	NA	NA	NA	NA	NA	NA	NA	NA	NA	NA	NA	NA	NA	NA	NA	NA	NA	NA	NA	NA	NA	NA	NA	NA	NA	NA	NA	NA	NA	NA	NA	NA	NA	NA	NA	NA
DAG 15:1;0-20:1;0	DAG	35	2	0	NA	NA	NA	NA	NA	NA	NA	NA	NA	NA	NA	NA	NA	NA	NA	NA	NA	NA	NA	NA	NA	NA	NA	NA	NA	NA	NA	NA	NA	NA	NA	NA	NA	NA	NA	NA	NA	NA	NA	NA	NA	NA	NA	NA	NA
DAG 15:1;0-20:3;0	DAG	35	4	0	NA	NA	NA	NA	NA	NA	NA	NA	NA	NA	NA	NA	NA	NA	NA	NA	NA	NA	NA	NA	NA	NA	NA	NA	NA	NA	NA	NA	NA	NA	NA	NA	NA	NA	NA	NA	NA	NA	NA	NA	NA	NA	NA	NA	NA
DAG 15:1;0-22:3;0	DAG	37	4	0	NA	NA	NA	NA	NA	NA	NA	NA	NA	NA	NA	NA	NA	NA	NA	NA	NA	NA	NA	NA	NA	NA	NA	NA	NA	NA	NA	NA	NA	NA	NA	NA	NA	NA	NA	NA	NA	NA	NA	NA	NA	NA	NA	NA	NA
DAG 15:1;0-24:0;0	DAG	39	1	0	NA	NA	NA	NA	NA	NA	NA	NA	NA	NA	NA	NA	NA	NA	NA	NA	NA	NA	NA	NA	NA	NA	NA	NA	NA	NA	NA	NA	NA	NA	NA	NA	NA	NA	NA	NA	NA	NA	NA	NA	NA	NA	NA	NA	NA
DAG 16:0;0-16:0;0	DAG	32	0	0	NA	NA	NA	NA	49.6133	NA	NA	NA	75.6913	113.117	97.5986	140.336	484.125	129.504	NA	NA	79.855	434.94	40.9906	66.7402	69.5132	189.734	NA	47.3392	41.896	77.8138	NA	NA	68.1706	64.3185	44.393	39.1632	39.3158	NA	NA	NA	NA	46.1335	44.0266	42.9951	45.8021	NA	40.5913	39.2875	39.3901
DAG 16:0;0-16:1;0	DAG	32	1	0	14.3351	10.2249	35.5003	30.8036	66.1489	10.2904	12.688	12.5838	103.083	176.385	156.803	247.983	257.424	221.266	4.80458	NA	89.2594	61.272	34.3389	73.6454	56.3579	77.428	62.833	72.3262	64.3367	33.7092	9.68987	14.7828	118.192	103.221	86.6621	36.9746	32.9908	32.6139	14.4534	15.2173	6.86388	46.1527	42.0443	38.7108	53.1946	39.8651	48.0019	45.9841	35.0185
DAG 16:0;0-16:2;0	DAG	32	2	0	NA	NA	NA	NA	NA	NA	NA	NA	NA	3.22426	2.75548	6.61749	5.94438	5.07823	NA	NA	NA	NA	NA	NA	NA	NA	NA	NA	NA	NA	NA	NA	2.24592	2.3317	NA	NA	NA	NA	NA	NA	NA	NA	NA	NA	NA	NA	NA	NA	NA
DAG 16:0;0-17:0;0	DAG	33	0	0	35.7549	NA	30.8604	NA	52.2394	NA	37.3322	35.8669	37.2939	57.9006	55.2886	65.5406	80.1177	69.7852	NA	NA	42.5072	43.2903	NA	51.1053	44.7924	63.2711	NA	NA	31.3688	NA	NA	NA	59.2167	50.9894	38.2695	NA	NA	NA	NA	NA	NA	40.4864	45.9531	46.1563	51.3622	58.2007	63.7668	69.509	60.908
DAG 16:0;0-17:1;0	DAG	33	1	0	6.91518	4.06957	8.52803	7.54455	14.823	4.12397	5.127	5.29356	21.3884	34.6191	32.1627	46.6419	48.7619	42.7428	NA	NA	17.3828	12.1598	10.6921	19.58	14.0767	21.3873	10.097	12.6966	13.6008	4.86615	NA	3.72643	21.7023	21.1219	17.9003	12.9075	11.2555	9.99362	6.58046	5.73278	2.81998	12.1604	11.8492	10.8583	21.5209	14.8203	17.4638	15.9037	15.1833
DAG 16:0;0-17:2;0	DAG	33	2	0	NA	NA	NA	NA	NA	NA	NA	NA	NA	NA	NA	NA	2.08127	NA	NA	NA	NA	NA	NA	NA	NA	NA	NA	NA	NA	NA	NA	NA	NA	NA	NA	NA	NA	NA	NA	NA	NA	NA	NA	NA	NA	NA	NA	NA	NA
DAG 16:0;0-18:0;0	DAG	34	0	0	35.0255	33.5039	NA	NA	37.0851	NA	34.9481	38.7642	35.4438	45.0651	35.7414	43.871	185.943	49.0354	NA	NA	40.5577	187.346	NA	39.6896	40.4231	91.6329	NA	NA	NA	39.5187	NA	NA	NA	NA	NA	54.407	51.6018	46.39	50.8736	38.2203	NA	31.8069	NA	NA	NA	NA	NA	NA	NA
DAG 16:0;0-18:1;0	DAG	34	1	0	27.8017	25.0752	29.8941	30.8056	62.7026	23.6019	28.988	28.495	70.7838	106.792	103.077	141.565	176.096	119.097	15.7578	18.6676	117.636	140.298	49.8584	77.0551	88.2784	111.552	32.6142	39.8286	35.733	74.1642	18.1857	23.6748	75.41	73.7968	53.4395	66.5654	66.8218	57.6021	61.108	47.0981	31.5551	95.5073	73.2919	87.6751	35.241	29.4655	33.6261	27.5432	29.1259
DAG 16:0;0-18:2;0	DAG	34	2	0	8.71946	6.94511	8.54275	7.61918	16.2025	9.97531	10.2712	14.4278	18.5832	29.2747	26.3072	42.9316	44.3728	35.7815	NA	2.09435	36.0122	17.7042	12.4964	59.9626	16.6568	22.7193	11.0419	12.3812	9.93769	NA	NA	NA	21.1701	17.5299	15.1484	20.8688	20.5014	19.2031	13.1879	9.34053	6.18928	16.7183	15.482	14.8222	9.2267	8.23373	9.16695	7.18655	6.99927
DAG 16:0;0-18:3;0	DAG	34	3	0	3.53451	2.42607	2.31222	NA	3.68085	4.2483	3.46581	5.84194	NA	NA	NA	3.73183	3.20003	2.73287	NA	NA	5.17181	2.46772	2.17827	3.30225	2.6118	2.95639	NA	NA	NA	NA	NA	NA	NA	NA	NA	12.1116	10.3892	9.91555	NA	NA	NA	2.93231	NA	2.8244	NA	NA	NA	NA	NA
DAG 16:0;0-19:0;0	DAG	35	0	0	NA	NA	NA	NA	NA	NA	NA	NA	NA	NA	NA	11.9009	22.3058	14.1166	NA	NA	NA	NA	NA	NA	NA	NA	NA	NA	NA	NA	NA	NA	NA	NA	NA	NA	NA	NA	NA	NA	NA	NA	NA	NA	NA	NA	NA	NA	NA
DAG 16:0;0-19:1;0	DAG	35	1	0	NA	NA	NA	NA	NA	NA	NA	NA	3.9423	6.52756	6.84811	7.36128	9.46522	6.59307	NA	NA	NA	NA	NA	NA	NA	NA	NA	NA	NA	NA	NA	NA	4.31268	4.83858	2.80653	NA	NA	NA	NA	NA	NA	NA	NA	NA	NA	NA	NA	3.17873	2.13289
DAG 16:0;0-19:2;0	DAG	35	2	0	NA	NA	NA	NA	NA	NA	NA	NA	NA	NA	NA	NA	NA	NA	NA	NA	NA	NA	NA	NA	NA	NA	NA	NA	NA	NA	NA	NA	NA	NA	NA	NA	NA	NA	NA	NA	NA	NA	NA	NA	NA	NA	NA	NA	NA
DAG 16:0;0-20:1;0	DAG	36	1	0	NA	NA	NA	NA	NA	NA	NA	NA	7.7573	14.9706	21.958	NA	NA	NA	NA	NA	NA	NA	NA	NA	NA	NA	NA	NA	NA	NA	NA	NA	198.37	17.0108	19.5391	NA	NA	NA	NA	NA	NA	NA	NA	NA	NA	NA	NA	2.06349	5.44716
DAG 16:0;0-20:2;0	DAG	36	2	0	NA	NA	NA	NA	NA	NA	NA	NA	5.6038	6.40717	6.05672	8.01124	6.90121	6.80986	NA	NA	NA	NA	NA	NA	NA	2.33369	2.46222	2.36255	NA	NA	NA	NA	7.07733	4.33719	3.5968	NA	NA	NA	NA	NA	NA	NA	NA	NA	NA	NA	NA	2.98029	3.13809
DAG 16:0;0-20:3;0	DAG	36	3	0	NA	NA	NA	NA	NA	NA	NA	NA	4.30401	6.17278	6.5382	7.11177	6.8339	6.63941	NA	NA	NA	NA	NA	NA	NA	NA	NA	NA	NA	NA	NA	NA	NA	NA	NA	NA	NA	NA	NA	NA	NA	NA	NA	NA	NA	NA	NA	NA	NA
DAG 16:0;0-22:2;0	DAG	38	2	0	NA	NA	NA	NA	NA	NA	NA	NA	NA	NA	NA	NA	NA	NA	NA	NA	NA	NA	NA	NA	NA	NA	NA	NA	NA	NA	NA	NA	NA	NA	NA	NA	NA	NA	NA	NA	NA	NA	NA	NA	NA	NA	NA	NA	NA
DAG 16:0;0-22:3;0	DAG	38	3	0	NA	NA	NA	NA	NA	NA	NA	NA	NA	NA	NA	NA	NA	NA	NA	NA	NA	NA	NA	NA	NA	NA	NA	NA	NA	NA	NA	NA	NA	NA	NA	NA	NA	NA	NA	NA	NA	NA	NA	NA	NA	NA	NA	NA	NA
DAG 16:1;0-16:1;0	DAG	32	2	0	8.47723	5.56224	21.6825	17.0639	39.5296	5.49915	7.04589	7.60339	49.5995	91.0901	73.3269	147.969	148.254	130.2	NA	NA	45.315	23.5468	14.3868	38.5991	28.0769	37.8105	32.7853	45.8972	33.7708	7.38058	6.44837	10.0158	77.5656	63.5657	55.2342	23.5312	20.2198	21.182	7.8988	7.45933	2.73624	23.5741	22.529	18.7477	27.6815	19.1416	24.5278	17.9111	15.7463
DAG 16:1;0-16:2;0	DAG	32	3	0	NA	NA	4.63933	5.27366	3.40749	NA	NA	NA	3.71198	6.30486	6.29029	NA	NA	NA	NA	NA	9.30263	4.65266	4.70128	NA	NA	NA	NA	NA	NA	NA	NA	NA	4.34768	4.80219	3.85025	NA	NA	NA	NA	NA	NA	NA	NA	NA	NA	NA	NA	NA	NA
DAG 16:1;0-17:0;0	DAG	33	1	0	7.70155	6.84941	13.0591	10.7102	21.1244	5.58193	6.49518	6.85962	28.0695	45.8392	40.0978	61.5032	64.7286	56.6988	NA	NA	23.3994	15.643	13.6133	28.2682	19.5461	27.1013	17.7548	21.1764	19.9782	4.38258	4.66486	6.90957	33.5591	31.5522	24.6535	18.3725	16.7928	17.1789	7.59353	7.01688	2.32087	15.3846	15.7573	15.4849	23.8283	19.387	23.0111	19.4049	18.5588
DAG 16:1;0-17:1;0	DAG	33	2	0	13.3998	6.2294	7.45538	7.63684	16.6109	11.7105	8.43698	14.8018	19.0154	33.2788	29.2142	50.519	51.5922	41.7822	NA	NA	15.1276	9.18466	7.56835	16.4113	12.4151	16.0913	12.3453	13.3345	13.035	NA	NA	NA	26.4219	21.8529	19.2372	17.668	16.7	15.2461	8.99447	7.99694	3.06718	8.9084	9.56623	8.21427	14.8052	12.3593	15.2183	11.5717	10.6673
DAG 16:1;0-17:2;0	DAG	33	3	0	NA	NA	NA	NA	NA	NA	NA	NA	NA	NA	NA	2.78817	2.14719	2.58	NA	NA	NA	NA	NA	NA	NA	NA	NA	NA	NA	NA	NA	NA	NA	NA	NA	NA	NA	NA	NA	NA	NA	NA	NA	NA	NA	NA	NA	NA	NA
DAG 16:1;0-18:0;0	DAG	34	1	0	4.5773	3.04597	6.50287	5.99589	13.3151	3.03481	3.61025	3.76285	15.0714	23.7208	22.8456	33.8073	36.7163	29.27	NA	NA	15.2067	10.6268	4.57503	NA	NA	NA	7.91942	10.0665	9.34573	3.90718	4.34953	5.10814	18.9651	16.3344	13.7411	11.0691	12.0558	10.9113	3.80656	4.40297	NA	NA	NA	NA	8.90978	6.29061	7.67992	NA	NA
DAG 16:1;0-18:1;0	DAG	34	2	0	12.9882	11.1059	20.421	19.2448	42.285	11.2221	11.3764	14.096	47.9466	82.1673	70.0133	123.766	135.265	111.34	2.30729	2.31817	49.492	38.0816	15.6643	NA	NA	NA	28.144	34.6417	27.7884	16.8337	5.34855	8.78431	69.2126	58.4223	47.6515	34.0906	36.7181	33.0895	9.75519	9.11467	5.12413	29.7098	26.8469	25.8908	29.6044	25.2129	29.2415	23.5702	22.4045
DAG 16:1;0-18:2;0	DAG	34	3	0	NA	NA	7.6868	7.17496	13.9178	NA	NA	NA	18.6785	27.7851	22.5168	43.4519	44.5452	38.2501	NA	NA	17.6206	9.27703	5.68141	14.6242	10.2897	14.5281	10.2321	11.9683	10.9464	NA	NA	NA	24.956	21.7589	19.1347	9.14336	9.09505	8.14595	NA	NA	NA	9.86159	8.58508	8.48743	10.2247	9.38448	10.8541	7.58614	7.54727
DAG 16:1;0-18:3;0	DAG	34	4	0	NA	NA	NA	NA	NA	NA	NA	NA	NA	NA	NA	NA	NA	NA	NA	NA	NA	NA	NA	6.37268	3.44746	5.09092	NA	NA	NA	NA	NA	NA	NA	NA	NA	8.94633	7.44831	6.91063	NA	NA	NA	NA	NA	NA	NA	NA	NA	NA	NA
DAG 16:1;0-19:0;0	DAG	35	1	0	NA	NA	NA	NA	NA	NA	NA	NA	2.79126	4.51297	5.21942	5.24769	7.00802	5.84762	NA	NA	NA	NA	NA	NA	NA	NA	NA	2.0609	2.5715	NA	NA	NA	4.38526	3.29628	2.90905	NA	NA	NA	NA	NA	NA	NA	NA	NA	NA	NA	NA	NA	NA
DAG 16:1;0-19:1;0	DAG	35	2	0	NA	NA	NA	NA	NA	NA	NA	NA	2.8686	4.05985	4.32351	6.14383	6.77313	5.72366	NA	NA	NA	NA	NA	2.78967	NA	4.41913	NA	NA	NA	NA	NA	NA	3.81139	2.69882	2.35341	NA	NA	NA	NA	NA	NA	NA	NA	NA	NA	NA	NA	2.4248	NA
DAG 16:1;0-19:2;0	DAG	35	3	0	NA	NA	NA	NA	NA	NA	NA	NA	NA	NA	NA	NA	NA	NA	NA	NA	NA	NA	NA	NA	NA	NA	NA	NA	NA	NA	NA	NA	NA	NA	NA	NA	NA	NA	NA	NA	NA	NA	NA	NA	NA	NA	NA	NA	NA
DAG 16:1;0-20:1;0	DAG	36	2	0	NA	NA	NA	NA	NA	NA	NA	NA	2.86244	5.62434	4.76873	6.52722	7.05001	6.02875	NA	NA	2.31791	NA	NA	NA	NA	NA	NA	NA	NA	NA	NA	NA	4.93657	4.43223	4.20844	NA	NA	NA	NA	NA	NA	NA	NA	NA	NA	NA	NA	NA	NA
DAG 16:1;0-20:2;0	DAG	36	3	0	NA	NA	NA	NA	NA	NA	NA	NA	2.88868	3.83693	4.14677	6.80328	6.60935	5.32455	NA	NA	NA	NA	NA	NA	NA	NA	NA	NA	NA	NA	NA	NA	4.0694	4.03028	3.12502	NA	NA	NA	NA	NA	NA	NA	NA	NA	NA	NA	NA	NA	NA
DAG 16:1;0-20:3;0	DAG	36	4	0	NA	NA	NA	NA	NA	NA	NA	NA	NA	5.20267	3.60266	5.72852	6.97255	4.44127	NA	NA	NA	NA	NA	NA	NA	NA	NA	2.71506	NA	NA	NA	NA	2.21317	NA	NA	NA	NA	NA	NA	NA	NA	NA	NA	NA	NA	NA	NA	NA	NA
DAG 16:1;0-22:2;0	DAG	38	3	0	NA	NA	NA	NA	NA	NA	NA	NA	NA	NA	NA	NA	NA	NA	NA	NA	NA	NA	NA	NA	NA	NA	NA	NA	NA	NA	NA	NA	NA	NA	NA	NA	NA	NA	NA	NA	NA	NA	NA	NA	NA	NA	NA	NA	NA
DAG 16:1;0-22:3;0	DAG	38	4	0	NA	NA	NA	NA	NA	NA	NA	NA	NA	NA	NA	NA	NA	NA	NA	NA	NA	NA	NA	NA	NA	NA	NA	NA	NA	NA	NA	NA	NA	NA	NA	NA	NA	NA	NA	NA	NA	NA	NA	NA	NA	NA	NA	NA	NA
DAG 16:1;0-24:0;0	DAG	40	1	0	NA	NA	NA	NA	NA	NA	NA	NA	NA	NA	NA	NA	NA	NA	NA	NA	NA	NA	NA	NA	NA	NA	NA	NA	NA	NA	NA	NA	NA	NA	NA	NA	NA	NA	NA	NA	NA	NA	NA	NA	NA	NA	NA	NA	NA
DAG 16:2;0-17:0;0	DAG	33	2	0	NA	NA	NA	NA	NA	NA	NA	NA	NA	NA	NA	NA	NA	NA	NA	NA	NA	NA	NA	NA	NA	NA	NA	NA	NA	NA	NA	NA	NA	NA	NA	NA	NA	NA	NA	NA	NA	NA	NA	NA	NA	NA	NA	NA	NA
DAG 16:2;0-17:1;0	DAG	33	3	0	NA	NA	NA	NA	NA	NA	NA	NA	NA	NA	NA	NA	NA	NA	NA	NA	NA	NA	NA	NA	NA	NA	NA	NA	NA	NA	NA	NA	NA	NA	NA	NA	NA	NA	NA	NA	NA	NA	NA	NA	NA	NA	NA	NA	NA
DAG 16:2;0-18:1;0	DAG	34	3	0	NA	NA	NA	NA	NA	NA	NA	NA	NA	NA	NA	3.57026	3.77126	2.67751	NA	NA	NA	NA	NA	NA	NA	NA	NA	NA	NA	NA	NA	NA	NA	NA	NA	NA	NA	NA	NA	NA	NA	NA	NA	NA	NA	NA	NA	NA	NA
DAG 17:0;0-17:0;0	DAG	34	0	0	NA	NA	NA	NA	NA	NA	NA	NA	NA	NA	NA	NA	NA	NA	NA	NA	2.8787	3.4086	NA	3.72306	2.90324	4.44143	3.17071	3.4634	3.3901	NA	NA	NA	4.28758	4.46217	3.50567	NA	NA	NA	NA	NA	NA	2.64501	NA	2.1582	5.58852	5.22122	6.76258	7.03519	6.67321
DAG 17:0;0-17:1;0	DAG	34	1	0	NA	NA	NA	NA	3.80857	NA	NA	NA	5.27837	9.30122	8.00061	12.4966	12.1094	10.3459	NA	NA	3.88923	NA	NA	NA	NA	NA	2.4289	3.20875	3.22479	NA	NA	NA	5.41497	5.09622	5.09336	2.71976	2.01587	NA	NA	NA	NA	NA	NA	NA	5.86156	4.38812	4.48457	4.49098	4.65225
DAG 17:0;0-18:0;0	DAG	35	0	0	NA	NA	14.591	13.1073	23.7966	NA	NA	NA	15.422	8.51526	25.4013	9.13627	7.58702	9.40424	NA	NA	NA	NA	NA	22.4317	19.8177	29.8448	9.39186	10.8179	13.8361	NA	NA	NA	NA	NA	NA	28.1061	27.2082	24.2822	NA	NA	NA	NA	NA	NA	NA	NA	NA	33.0898	18.6074
DAG 17:0;0-18:1;0	DAG	35	1	0	NA	NA	16.1889	14.5606	29.3032	14.3167	17.1297	16.595	17.7551	23.2926	30.4153	31.3784	31.8354	31.2556	NA	NA	20.1759	13.6557	21.3337	25.3863	21.8388	35.1965	12.5506	13.0573	15.1431	11.5371	9.79331	13.2517	25.332	24.634	18.8442	29.9558	28.0518	27.0238	NA	NA	NA	27.6924	21.3855	12.0611	28.9321	19.2383	19.821	17.2558	15.7516
DAG 17:0;0-18:2;0	DAG	35	2	0	NA	NA	2.51084	NA	4.57249	NA	NA	NA	4.29085	6.69081	5.2396	9.21106	10.3562	9.41664	NA	NA	5.08817	2.41395	3.04312	NA	NA	NA	2.43591	2.92256	2.46587	NA	NA	NA	5.33474	4.69217	4.37516	4.8185	2.68679	4.48174	NA	NA	NA	4.34206	2.32177	NA	NA	NA	NA	2.82841	2.89195
DAG 17:0;0-19:0;0	DAG	36	0	0	NA	NA	NA	NA	NA	NA	NA	NA	NA	NA	NA	NA	NA	NA	NA	NA	NA	NA	NA	NA	NA	NA	NA	NA	NA	NA	NA	NA	NA	NA	NA	NA	NA	NA	NA	NA	NA	NA	NA	NA	NA	NA	NA	NA	NA
DAG 17:0;0-19:1;0	DAG	36	1	0	NA	NA	NA	NA	NA	NA	NA	NA	NA	NA	NA	NA	NA	NA	NA	NA	NA	NA	NA	NA	NA	NA	NA	NA	NA	NA	NA	NA	NA	NA	NA	NA	NA	NA	NA	NA	NA	NA	NA	NA	NA	NA	NA	NA	NA
DAG 17:0;0-19:2;0	DAG	36	2	0	NA	NA	NA	NA	NA	NA	NA	NA	NA	NA	NA	NA	NA	NA	NA	NA	NA	NA	NA	NA	NA	NA	NA	NA	NA	NA	NA	NA	NA	NA	NA	NA	NA	NA	NA	NA	NA	NA	NA	NA	NA	NA	NA	NA	NA
DAG 17:0;0-20:1;0	DAG	37	1	0	NA	NA	NA	NA	NA	NA	NA	NA	NA	NA	NA	NA	NA	NA	NA	NA	NA	NA	NA	NA	NA	NA	NA	NA	NA	NA	NA	NA	NA	NA	NA	NA	NA	NA	NA	NA	NA	NA	NA	NA	NA	NA	NA	NA	NA
DAG 17:0;0-20:2;0	DAG	37	2	0	NA	NA	NA	NA	NA	NA	NA	NA	3.25722	15.3571	6.19719	NA	NA	NA	NA	NA	NA	NA	NA	NA	NA	NA	NA	NA	NA	NA	NA	NA	NA	NA	NA	NA	NA	NA	NA	NA	NA	NA	NA	NA	NA	NA	NA	NA	NA
DAG 17:0;0-20:3;0	DAG	37	3	0	NA	NA	NA	NA	NA	NA	NA	NA	NA	NA	NA	NA	NA	NA	NA	NA	NA	NA	NA	NA	NA	NA	NA	NA	NA	NA	NA	NA	NA	NA	NA	NA	NA	NA	NA	NA	NA	NA	NA	NA	NA	NA	NA	NA	NA
DAG 17:0;0-22:2;0	DAG	39	2	0	NA	NA	NA	NA	NA	NA	NA	NA	NA	NA	NA	NA	NA	NA	NA	NA	NA	NA	NA	NA	NA	NA	NA	NA	NA	NA	NA	NA	NA	NA	NA	NA	NA	NA	NA	NA	NA	NA	NA	NA	NA	NA	NA	NA	NA
DAG 17:1;0-17:1;0	DAG	34	2	0	NA	NA	NA	NA	NA	NA	NA	NA	2.04594	3.10831	2.5278	4.65643	4.35595	4.08341	NA	NA	NA	NA	NA	NA	NA	NA	NA	NA	NA	NA	NA	NA	2.06072	NA	NA	NA	NA	NA	NA	NA	NA	NA	NA	NA	NA	NA	NA	NA	NA
DAG 17:1;0-18:0;0	DAG	35	1	0	NA	NA	NA	NA	NA	NA	NA	NA	NA	NA	NA	6.00755	5.5683	6.32397	NA	NA	NA	NA	NA	4.24133	5.68815	5.90921	NA	NA	NA	NA	NA	NA	3.50619	3.06802	2.70546	NA	NA	NA	NA	NA	NA	5.93842	2.02107	3.75292	NA	NA	NA	2.2212	2.64422
DAG 17:1;0-18:1;0	DAG	35	2	0	5.24129	4.48165	6.01336	5.68259	10.1743	NA	NA	NA	13.1017	14.9495	16.7116	25.2312	27.9583	23.5626	NA	NA	11.9028	6.86299	7.40451	13.1212	9.485	15.8927	7.27095	6.7696	6.29619	NA	NA	NA	14.2379	12.3185	11.4777	10.8374	10.5281	8.09851	7.89292	5.02063	3.68485	9.65718	6.95968	4.95938	15.1848	10.9933	11.3038	10.1307	8.74973
DAG 17:1;0-18:2;0	DAG	35	3	0	NA	NA	NA	NA	NA	NA	NA	NA	3.97238	6.97758	8.36879	8.93211	11.516	15.886	NA	NA	4.64264	2.84263	2.87923	7.42796	4.18097	5.5691	NA	NA	NA	NA	NA	NA	7.52189	5.68881	5.44739	NA	NA	NA	NA	NA	NA	NA	NA	NA	NA	NA	NA	NA	NA
DAG 17:1;0-19:0;0	DAG	36	1	0	NA	NA	NA	NA	NA	NA	NA	NA	NA	NA	NA	NA	NA	NA	NA	NA	NA	NA	NA	NA	NA	NA	NA	NA	NA	NA	NA	NA	NA	NA	NA	NA	NA	NA	NA	NA	NA	NA	NA	NA	NA	NA	NA	NA	NA
DAG 17:1;0-19:1;0	DAG	36	2	0	NA	NA	NA	NA	NA	NA	NA	NA	NA	NA	NA	NA	NA	NA	NA	NA	NA	NA	NA	NA	NA	NA	NA	NA	NA	NA	NA	NA	NA	NA	NA	NA	NA	NA	NA	NA	NA	NA	NA	NA	NA	NA	NA	NA	NA
DAG 17:1;0-19:2;0	DAG	36	3	0	NA	NA	NA	NA	NA	NA	NA	NA	NA	NA	NA	NA	NA	NA	NA	NA	NA	NA	NA	NA	NA	NA	NA	NA	NA	NA	NA	NA	NA	NA	NA	NA	NA	NA	NA	NA	NA	NA	NA	NA	NA	NA	NA	NA	NA
DAG 17:1;0-20:1;0	DAG	37	2	0	NA	NA	NA	NA	NA	NA	NA	NA	NA	NA	NA	NA	NA	NA	NA	NA	NA	NA	NA	NA	NA	NA	NA	NA	NA	NA	NA	NA	NA	NA	NA	NA	NA	NA	NA	NA	NA	NA	NA	NA	NA	NA	NA	NA	NA
DAG 17:1;0-20:2;0	DAG	37	3	0	NA	NA	NA	NA	NA	NA	NA	NA	NA	NA	NA	NA	NA	NA	NA	NA	NA	NA	NA	NA	NA	NA	NA	NA	NA	NA	NA	NA	NA	NA	NA	NA	NA	NA	NA	NA	NA	NA	NA	NA	NA	NA	NA	NA	NA
DAG 17:1;0-24:0;0	DAG	41	1	0	NA	NA	NA	NA	NA	NA	NA	NA	NA	NA	NA	NA	NA	NA	NA	NA	NA	NA	NA	NA	NA	NA	NA	NA	NA	NA	NA	NA	NA	NA	NA	NA	NA	NA	NA	NA	NA	NA	NA	NA	NA	NA	NA	NA	NA
DAG 17:2;0-18:1;0	DAG	35	3	0	NA	NA	NA	NA	NA	NA	NA	NA	NA	NA	NA	NA	NA	NA	NA	NA	NA	NA	NA	NA	NA	NA	NA	NA	NA	NA	NA	NA	NA	NA	NA	NA	NA	NA	NA	NA	NA	NA	NA	NA	NA	NA	NA	NA	NA
DAG 17:2;0-18:2;0	DAG	35	4	0	NA	NA	NA	NA	NA	NA	NA	NA	NA	NA	NA	NA	NA	NA	NA	NA	NA	NA	NA	NA	NA	NA	NA	NA	NA	NA	NA	NA	NA	NA	NA	NA	NA	NA	NA	NA	NA	NA	NA	NA	NA	NA	NA	NA	NA
DAG 18:0;0-18:0;0	DAG	36	0	0	NA	NA	NA	NA	NA	NA	NA	NA	NA	23.4969	NA	NA	35.7705	23.1445	NA	NA	NA	30.8104	NA	NA	NA	28.7869	NA	NA	NA	NA	NA	NA	NA	NA	NA	NA	NA	NA	30.6151	NA	NA	NA	NA	NA	NA	NA	NA	NA	NA
DAG 18:0;0-18:1;0	DAG	36	1	0	64.5974	71.9472	72.9996	98.7066	215.907	56.9146	78.0359	68.4828	41.8377	67.7713	112.596	81.9578	91.6204	68.0981	71.8434	70.2716	168.716	92.8568	57.4912	114.493	136.964	162.796	NA	NA	NA	NA	NA	NA	NA	NA	NA	212.754	269.879	214.101	217.336	132.619	87.5568	264.128	258.108	240.672	15.0667	14.0839	16.7243	8.91739	18.9535
DAG 18:0;0-18:2;0	DAG	36	2	0	NA	NA	3.73368	3.87341	7.43805	3.09022	3.27935	3.63312	5.28953	6.67989	6.17241	7.17864	6.35176	5.80531	NA	NA	10.9567	4.90062	4.11159	6.59642	6.54435	7.40102	NA	NA	NA	NA	NA	NA	4.02975	3.37384	3.15341	8.94089	8.52412	7.768	7.17403	5.84607	2.62634	8.12028	7.37179	8.03628	NA	NA	NA	NA	NA
DAG 18:0;0-18:3;0	DAG	36	3	0	2.49371	2.36587	NA	NA	NA	3.3963	3.97503	4.28599	NA	NA	NA	NA	NA	NA	NA	NA	NA	NA	NA	NA	NA	NA	NA	NA	NA	NA	NA	NA	NA	NA	NA	6.29449	6.89425	6.20758	NA	NA	NA	NA	NA	NA	NA	NA	NA	NA	NA
DAG 18:0;0-19:1;0	DAG	37	1	0	NA	NA	NA	NA	NA	NA	NA	NA	NA	NA	NA	NA	NA	NA	NA	NA	NA	NA	NA	NA	NA	NA	NA	NA	NA	NA	NA	NA	NA	NA	NA	NA	NA	NA	NA	NA	NA	NA	NA	NA	NA	NA	NA	NA	NA
DAG 18:0;0-20:1;0	DAG	38	1	0	NA	NA	NA	NA	NA	NA	NA	NA	NA	NA	NA	NA	NA	NA	NA	NA	NA	NA	NA	NA	NA	NA	NA	NA	NA	NA	NA	NA	NA	NA	NA	NA	NA	NA	NA	NA	NA	NA	NA	NA	NA	NA	NA	NA	NA
DAG 18:0;0-20:2;0	DAG	38	2	0	NA	NA	NA	NA	NA	NA	NA	NA	12.2157	13.6698	11.7585	NA	NA	NA	NA	NA	NA	NA	NA	NA	NA	NA	NA	NA	NA	NA	NA	NA	NA	NA	NA	NA	NA	NA	NA	NA	NA	NA	NA	NA	NA	NA	NA	NA	NA
DAG 18:0;0-20:3;0	DAG	38	3	0	NA	NA	NA	NA	NA	NA	NA	NA	NA	NA	NA	NA	NA	NA	NA	NA	NA	NA	NA	NA	NA	NA	NA	NA	NA	NA	NA	NA	NA	NA	NA	NA	NA	NA	NA	NA	NA	NA	NA	NA	NA	NA	NA	NA	NA
DAG 18:0;0-24:0;0	DAG	42	0	0	NA	NA	NA	NA	NA	NA	NA	NA	NA	NA	NA	NA	NA	NA	NA	NA	NA	NA	NA	NA	NA	NA	NA	NA	NA	NA	NA	NA	NA	NA	NA	NA	NA	NA	NA	NA	NA	NA	NA	NA	NA	NA	NA	NA	NA
DAG 18:1;0-18:1;0	DAG	36	2	0	16.947	18.6808	17.5183	18.3392	36.1515	15.8777	17.0903	17.3346	33.5181	41.7253	39.1216	53.8388	71.1452	45.1568	14.7891	17.3596	99.3737	89.1838	24.7528	50.5265	50.2584	69.0134	16.4683	16.949	16.687	35.7462	10.9469	14.5141	38.5667	37.5187	25.7349	52.3168	56.3954	48.53	49.7358	36.4953	26.3083	60.9361	59.4907	55.5359	18.7971	16.6487	22.5618	13.7773	14.3117
DAG 18:1;0-18:2;0	DAG	36	3	0	10.1524	7.67499	10.309	8.93587	19.7827	9.85319	8.85393	10.1552	14.2757	18.8153	21.6686	27.0476	28.2821	22.9406	3.81053	4.03106	63.113	26.9777	14.7536	26.3193	24.2534	28.7724	7.71223	8.06008	8.58905	NA	NA	NA	14.8099	14.3196	11.9074	25.6137	22.4313	21.4494	20.9395	11.5973	7.74989	29.2302	25.6841	26.1415	NA	NA	NA	7.03219	6.56959
DAG 18:1;0-18:3;0	DAG	36	4	0	11.2165	11.5146	6.82739	5.91491	11.0065	16.0158	15.3796	20.1103	4.43937	6.27276	5.84371	7.06599	6.00784	4.36655	NA	NA	27.783	10.0419	5.94803	9.68351	9.60501	8.84168	NA	NA	NA	NA	NA	NA	3.43089	2.2913	NA	39.3178	33.3582	34.1322	16.0004	10.6052	7.31001	11.6555	13.0558	10.0271	5.01	4.90763	4.96876	NA	NA
DAG 18:1;0-19:0;0	DAG	37	1	0	NA	NA	NA	NA	NA	NA	NA	NA	NA	NA	NA	NA	NA	NA	NA	NA	NA	NA	NA	NA	NA	NA	NA	NA	NA	NA	NA	NA	NA	NA	NA	NA	NA	NA	NA	NA	NA	NA	NA	NA	NA	NA	NA	NA	NA
DAG 18:1;0-19:1;0	DAG	37	2	0	NA	NA	NA	NA	NA	NA	NA	NA	NA	NA	NA	10.7706	14.0998	17.9344	NA	NA	12.7653	6.87806	6.49214	NA	NA	NA	NA	NA	NA	NA	NA	NA	NA	NA	NA	NA	NA	NA	NA	NA	NA	NA	NA	NA	NA	NA	NA	NA	NA
DAG 18:1;0-20:1;0	DAG	38	2	0	NA	NA	NA	NA	NA	NA	NA	NA	11.5735	22.5646	29.9905	NA	NA	NA	NA	NA	107.303	49.7399	31.4828	68.6187	76.6222	97.8598	NA	NA	NA	NA	NA	NA	NA	NA	NA	NA	NA	NA	NA	NA	NA	NA	NA	NA	NA	NA	NA	NA	NA
DAG 18:1;0-20:2;0	DAG	38	3	0	NA	NA	NA	NA	NA	NA	NA	NA	NA	NA	NA	16.1141	14.5906	14.3638	NA	NA	NA	NA	NA	NA	NA	NA	NA	NA	NA	NA	NA	NA	35.4451	29.1155	24.308	NA	NA	NA	NA	NA	NA	NA	NA	NA	NA	NA	NA	NA	NA
DAG 18:1;0-20:3;0	DAG	38	4	0	NA	NA	NA	NA	NA	NA	NA	NA	NA	NA	NA	NA	NA	NA	NA	NA	NA	NA	NA	NA	NA	NA	NA	NA	NA	NA	NA	NA	NA	NA	NA	NA	NA	NA	NA	NA	NA	NA	NA	NA	NA	NA	NA	NA	NA
DAG 18:1;0-22:2;0	DAG	40	3	0	NA	NA	NA	NA	NA	NA	NA	NA	NA	NA	NA	NA	NA	NA	NA	NA	NA	NA	NA	NA	NA	NA	NA	NA	NA	NA	NA	NA	NA	NA	NA	NA	NA	NA	NA	NA	NA	NA	NA	NA	NA	NA	NA	NA	NA
DAG 18:2;0-18:2;0	DAG	36	4	0	2.31158	NA	NA	NA	3.26086	2.49494	2.99333	4.42301	NA	2.81467	3.97385	4.35241	4.3888	3.01758	NA	NA	14.7817	4.80642	3.03318	5.13817	5.01065	6.40026	NA	2.46108	NA	NA	NA	NA	2.18604	NA	NA	7.2798	6.86912	6.29967	6.21722	2.50481	NA	6.6241	2.35913	4.40303	NA	NA	NA	NA	NA
DAG 18:2;0-18:3;0	DAG	36	5	0	9.51044	6.97406	4.56019	2.97548	8.14446	11.7822	10.2966	14.6447	NA	NA	NA	NA	NA	NA	NA	NA	NA	NA	NA	5.04354	4.25761	4.39492	NA	NA	NA	NA	NA	NA	NA	NA	NA	27.8567	25.3508	25.0838	NA	NA	NA	4.98791	5.08049	4.69373	NA	NA	NA	NA	NA
DAG 18:2;0-19:0;0	DAG	37	2	0	NA	NA	NA	NA	NA	NA	NA	NA	NA	NA	NA	NA	NA	NA	NA	NA	NA	NA	NA	NA	NA	NA	NA	NA	NA	NA	NA	NA	NA	NA	NA	NA	NA	NA	NA	NA	NA	NA	NA	NA	NA	NA	NA	NA	NA
DAG 18:2;0-19:1;0	DAG	37	3	0	NA	NA	NA	NA	NA	NA	NA	NA	NA	NA	NA	NA	NA	NA	NA	NA	NA	NA	NA	NA	NA	NA	NA	NA	NA	NA	NA	NA	NA	NA	NA	NA	NA	NA	NA	NA	NA	NA	NA	NA	NA	NA	NA	NA	NA
DAG 18:2;0-20:1;0	DAG	38	3	0	NA	NA	NA	NA	NA	NA	NA	NA	NA	NA	NA	NA	NA	NA	NA	NA	NA	NA	NA	NA	NA	NA	NA	NA	NA	NA	NA	NA	NA	NA	NA	NA	NA	NA	NA	NA	NA	NA	NA	NA	NA	NA	NA	NA	NA
DAG 18:2;0-20:2;0	DAG	38	4	0	NA	NA	NA	NA	NA	NA	NA	NA	NA	NA	NA	NA	NA	NA	NA	NA	NA	NA	NA	NA	NA	NA	NA	NA	NA	NA	NA	NA	NA	NA	NA	NA	NA	NA	NA	NA	NA	NA	NA	NA	NA	NA	NA	NA	NA
DAG 18:2;0-24:0;0	DAG	42	2	0	NA	NA	NA	NA	NA	NA	NA	NA	NA	NA	NA	NA	NA	NA	NA	NA	NA	NA	NA	NA	NA	NA	NA	NA	NA	NA	NA	NA	NA	NA	NA	NA	NA	NA	NA	NA	NA	NA	NA	NA	NA	NA	NA	NA	NA
DAG 18:3;0-18:3;0	DAG	36	6	0	14.8979	12.1538	3.78125	4.80274	10.7427	20.4972	20.7618	26.7589	NA	NA	NA	NA	NA	NA	NA	NA	NA	NA	NA	NA	NA	NA	NA	NA	NA	NA	NA	NA	NA	NA	NA	51.092	43.9446	44.5251	11.0027	8.64357	3.80364	NA	NA	NA	NA	NA	NA	NA	NA
EOdS 66:2;2	EOdS	66	2	2	NA	NA	NA	NA	NA	NA	NA	NA	3.9817	6.97346	5.20134	NA	NA	NA	NA	NA	NA	NA	NA	NA	NA	NA	NA	NA	NA	NA	NA	NA	NA	NA	NA	NA	3.07114	2.20719	NA	NA	NA	NA	NA	NA	NA	NA	NA	NA	NA
EOdS 67:2;2	EOdS	67	2	2	NA	NA	NA	NA	NA	NA	NA	NA	NA	4.05242	2.93705	8.67795	14.3311	8.51372	NA	NA	NA	NA	NA	NA	NA	NA	NA	NA	NA	NA	NA	NA	NA	NA	NA	NA	NA	NA	NA	NA	NA	NA	NA	NA	NA	NA	NA	NA	NA
EOdS 68:2;2	EOdS	68	2	2	NA	NA	NA	NA	NA	NA	NA	NA	NA	NA	NA	NA	NA	NA	NA	NA	NA	NA	NA	NA	NA	NA	NA	NA	NA	NA	NA	NA	NA	NA	NA	NA	NA	NA	NA	NA	NA	NA	NA	NA	NA	NA	NA	NA	NA
EOdS 69:2;2	EOdS	69	2	2	NA	NA	NA	NA	NA	NA	NA	NA	NA	3.70758	2.16432	9.05146	15.9071	8.79565	NA	NA	NA	NA	NA	NA	NA	NA	NA	NA	NA	NA	NA	NA	NA	NA	NA	NA	NA	NA	NA	NA	NA	NA	NA	NA	NA	NA	NA	NA	NA
EOdS 70:2;2	EOdS	70	2	2	NA	NA	NA	NA	NA	NA	NA	NA	NA	5.59833	3.65426	NA	NA	NA	NA	NA	NA	NA	NA	NA	NA	NA	NA	NA	NA	NA	NA	NA	NA	NA	NA	NA	NA	NA	NA	NA	NA	NA	NA	NA	NA	NA	NA	NA	NA
EOdS 71:2;2	EOdS	71	2	2	NA	NA	NA	NA	NA	NA	NA	NA	2.84908	5.75291	3.75199	NA	NA	NA	NA	NA	NA	NA	NA	NA	NA	NA	NA	NA	NA	NA	NA	NA	NA	NA	NA	NA	NA	NA	NA	NA	NA	NA	NA	NA	NA	NA	NA	NA	NA
EOH 65:3;3	EOH	65	3	3	NA	NA	9.82513	11.0334	14.2824	NA	NA	NA	10.2631	11.2757	10.5303	NA	NA	NA	NA	NA	NA	NA	NA	NA	NA	NA	NA	NA	NA	NA	NA	NA	NA	NA	NA	37.7715	40.1274	41.2505	NA	NA	NA	NA	NA	NA	NA	NA	NA	NA	NA
EOH 66:3;3	EOH	66	3	3	NA	NA	19.2718	22.8174	30.5727	22.1931	26.6333	26.3282	26.3019	29.1541	28.1696	14.459	17.7734	12.5693	NA	NA	NA	NA	NA	12.2232	14.5398	12.4876	15.0632	21.3361	20.7974	NA	NA	NA	NA	NA	NA	45.3131	51.5145	53.3726	19.8864	19.7006	15.539	22.1414	21.0526	21.3504	NA	NA	NA	NA	NA
EOH 67:3;3	EOH	67	3	3	11.8439	11.6728	10.7854	14.5374	16.5276	12.82	16.0454	15.1358	12.4387	15.895	14.9767	9.22611	14.0558	8.66223	NA	NA	NA	NA	NA	NA	NA	NA	NA	NA	NA	NA	NA	NA	NA	NA	NA	24.5069	27.7411	28.8334	15.1358	15.1463	11.6515	12.1542	12.447	14.5558	NA	NA	NA	NA	NA
EOH 68:3;3	EOH	68	3	3	21.3882	18.339	NA	NA	NA	NA	NA	NA	23.3968	29.5636	26.1651	15.6531	21.8451	14.1777	NA	NA	NA	NA	NA	NA	NA	NA	NA	NA	NA	12.1274	12.3525	14.1715	NA	NA	NA	47.3031	52.8233	53.3594	20.936	20.0355	15.1351	NA	NA	NA	NA	NA	NA	NA	NA
EOH 69:3;3	EOH	69	3	3	NA	NA	NA	NA	NA	NA	NA	NA	7.00325	8.61557	8.67554	NA	NA	NA	NA	NA	NA	NA	NA	NA	NA	NA	NA	NA	NA	NA	NA	NA	NA	NA	NA	NA	NA	NA	NA	NA	NA	NA	NA	NA	NA	NA	NA	NA	NA
EOH 70:3;3	EOH	70	3	3	NA	NA	NA	NA	NA	NA	NA	NA	7.62604	10.8231	9.7006	NA	NA	NA	NA	NA	NA	NA	NA	NA	NA	NA	NA	NA	NA	NA	NA	NA	NA	NA	NA	NA	NA	NA	NA	NA	NA	NA	NA	NA	NA	NA	NA	NA	NA
EOP 67:2;3	EOP	67	2	3	NA	NA	NA	NA	NA	NA	NA	NA	NA	NA	NA	NA	NA	NA	NA	NA	NA	NA	NA	NA	NA	NA	NA	NA	NA	NA	NA	NA	NA	NA	NA	NA	NA	NA	NA	NA	NA	NA	NA	NA	NA	NA	NA	NA	NA
EOS 64:3;2	EOS	64	3	2	NA	NA	NA	NA	NA	NA	NA	NA	NA	NA	NA	NA	NA	NA	NA	NA	NA	NA	NA	NA	NA	NA	NA	NA	NA	NA	NA	NA	NA	NA	NA	NA	NA	NA	NA	NA	NA	NA	NA	NA	NA	NA	NA	NA	NA
EOS 65:3;2	EOS	65	3	2	NA	NA	NA	NA	NA	NA	NA	NA	NA	NA	NA	NA	NA	NA	NA	NA	NA	NA	NA	NA	NA	NA	NA	NA	NA	NA	NA	NA	NA	NA	NA	NA	NA	NA	NA	NA	NA	NA	NA	NA	NA	NA	NA	NA	NA
EOS 66:3;2	EOS	66	3	2	NA	NA	NA	NA	NA	NA	NA	NA	35.4782	34.1709	33.6636	NA	NA	NA	NA	NA	NA	NA	NA	NA	NA	NA	15.1332	16.556	16.8436	NA	NA	NA	NA	NA	NA	NA	NA	NA	NA	NA	NA	NA	NA	NA	NA	NA	NA	NA	NA
EOS 67:3;2	EOS	67	3	2	NA	NA	NA	NA	NA	NA	NA	NA	NA	NA	NA	NA	NA	NA	NA	NA	NA	NA	NA	NA	NA	NA	NA	NA	NA	NA	NA	NA	NA	NA	NA	NA	NA	NA	NA	NA	NA	NA	NA	NA	NA	NA	NA	NA	NA
EOS 68:3;2	EOS	68	3	2	39.0958	34.3885	30.3397	32.2959	37.9672	34.0739	37.546	40.2619	46.5138	54.0788	49.7129	NA	NA	NA	NA	NA	NA	NA	NA	18.3403	19.3948	19.574	24.0061	26.2301	29.2276	20.0576	21.8257	21.958	26.8892	26.155	25.4193	71.8313	81.0211	77.5789	28.0204	27.7806	18.2705	36.9613	31.9421	34.4384	NA	NA	NA	NA	NA
EOS 69:3;2	EOS	69	3	2	NA	NA	14.7846	16.5242	19.0108	NA	NA	NA	17.4374	21.1879	19.1642	NA	NA	NA	NA	NA	NA	NA	NA	NA	NA	NA	NA	NA	NA	NA	NA	NA	NA	NA	NA	28.9952	29.8686	30.0564	NA	NA	NA	17.3439	15.6988	17.6953	NA	NA	NA	NA	NA
EOS 70:3;2	EOS	70	3	2	NA	NA	24.9006	27.7795	29.885	NA	NA	NA	22.0436	28.423	25.4144	18.5798	26.0072	17.8252	NA	NA	NA	NA	NA	12.726	13.752	13.3191	NA	NA	NA	NA	NA	NA	20.1086	19.3749	18.8511	45.2127	50.6694	47.3847	NA	NA	NA	26.9549	24.1473	24.777	NA	NA	NA	NA	NA
EOS 71:3;2	EOS	71	3	2	NA	NA	NA	NA	NA	NA	NA	NA	5.46618	7.90766	6.90672	9.07181	14.3392	9.06239	NA	NA	NA	NA	NA	NA	NA	NA	NA	NA	NA	NA	NA	NA	NA	NA	NA	NA	NA	NA	NA	NA	NA	NA	NA	NA	NA	NA	NA	NA	NA
EOS 72:3;2	EOS	72	3	2	NA	NA	NA	NA	NA	NA	NA	NA	NA	NA	NA	NA	NA	NA	NA	NA	NA	NA	NA	NA	NA	NA	NA	NA	NA	NA	NA	NA	NA	NA	NA	NA	NA	NA	NA	NA	NA	NA	NA	NA	NA	NA	NA	NA	NA
NdS 17:0;2-24:0;0	NdS	41	0	2	3.96006	3.77321	NA	NA	NA	NA	NA	NA	NA	NA	NA	NA	NA	NA	NA	NA	NA	NA	NA	NA	NA	NA	NA	NA	NA	NA	NA	NA	NA	NA	NA	NA	NA	NA	NA	NA	NA	NA	NA	NA	NA	NA	NA	NA	NA
NdS 18:0;0-22:0;2	NdS	40	0	2	NA	NA	NA	NA	NA	NA	NA	NA	NA	NA	NA	5.30727	6.59625	4.38217	NA	NA	NA	NA	NA	NA	NA	NA	NA	NA	NA	NA	NA	NA	NA	NA	NA	NA	NA	NA	NA	NA	NA	NA	NA	NA	NA	NA	NA	3.89729	4.31563
NdS 18:0;2-24:0;0	NdS	42	0	2	7.32149	6.91905	NA	NA	NA	6.13414	7.44479	7.41755	5.18492	5.50617	4.97005	NA	NA	NA	NA	NA	NA	NA	NA	3.73514	3.89478	5.19498	NA	NA	NA	NA	NA	NA	NA	NA	NA	7.73547	7.04288	7.82046	8.40904	7.10924	4.55901	5.14336	4.80453	5.26012	NA	NA	NA	5.02071	5.3063
NdS 18:0;2-26:0;0	NdS	44	0	2	3.80391	3.04831	NA	2.35547	2.01576	NA	NA	NA	NA	NA	NA	NA	NA	NA	NA	NA	NA	NA	NA	NA	NA	NA	NA	NA	NA	NA	NA	NA	NA	NA	NA	4.51293	3.13601	3.53267	2.35572	3.392	NA	2.30043	2.80715	2.22633	NA	NA	NA	NA	NA
NdS 19:0;2-24:0;0	NdS	43	0	2	4.47409	4.33172	2.17941	3.16234	2.80054	3.63557	4.47125	4.71967	2.65521	2.94732	2.66267	2.2789	2.86275	2.16142	NA	NA	NA	NA	NA	2.23963	2.32203	3.02324	NA	NA	NA	NA	NA	NA	2.31428	2.54114	NA	4.39054	4.06095	4.49151	5.25699	4.86075	2.82864	3.19367	2.77972	3.42635	NA	4.56452	4.57928	3.21381	3.54565
NdS 19:0;2-25:0;0	NdS	44	0	2	NA	NA	NA	NA	2.24897	NA	NA	NA	NA	NA	NA	NA	NA	NA	NA	NA	NA	NA	NA	NA	NA	3.27177	NA	NA	NA	NA	NA	NA	NA	NA	NA	NA	NA	2.46993	2.52869	NA	NA	NA	NA	NA	NA	NA	NA	NA	NA
NdS 19:0;2-26:0;0	NdS	45	0	2	2.88413	4.6352	NA	2.51783	2.77481	2.96114	3.29127	4.41478	2.00702	NA	2.00845	NA	NA	NA	NA	NA	NA	NA	NA	2.27668	NA	3.42755	NA	NA	NA	NA	2.119	NA	2.24474	2.47211	2.01328	3.30442	3.6432	3.48059	4.06463	3.89554	2.16612	2.21749	2.27398	2.9252	NA	3.4392	2.70594	NA	NA
NdS 19:0;2-28:0;0	NdS	47	0	2	NA	NA	NA	NA	NA	NA	NA	NA	NA	NA	NA	NA	NA	NA	NA	NA	NA	NA	NA	NA	NA	NA	NA	NA	NA	NA	NA	NA	NA	NA	NA	NA	3.18048	NA	3.50848	NA	2.14469	NA	NA	NA	NA	NA	NA	NA	NA
NdS 20:0;2-24:0;0	NdS	44	0	2	4.06955	4.18052	NA	3.31435	NA	3.59655	3.21903	3.84107	3.0084	2.80756	2.9493	NA	NA	NA	NA	NA	NA	NA	NA	NA	NA	2.4585	NA	NA	NA	NA	NA	NA	2.02534	4.74542	3.55125	3.20568	3.76878	3.63063	2.82435	2.65305	NA	3.82928	NA	2.28558	3.46772	4.26532	5.47396	4.02406	5.64416
NdS 20:0;2-26:0;0	NdS	46	0	2	3.39076	3.54925	NA	NA	NA	4.14962	2.59829	5.72435	NA	NA	NA	NA	NA	NA	NA	NA	NA	NA	NA	2.15646	4.09716	4.91612	NA	NA	NA	NA	NA	NA	NA	4.09598	3.0901	7.37527	6.57075	6.19319	NA	NA	NA	3.28435	NA	3.90999	NA	NA	NA	4.59908	3.29085
NdS 21:0;2-24:0;0	NdS	45	0	2	NA	NA	NA	NA	NA	NA	NA	NA	NA	NA	NA	NA	NA	NA	NA	NA	NA	NA	NA	NA	NA	NA	NA	NA	NA	NA	NA	NA	NA	NA	NA	NA	NA	NA	NA	NA	NA	NA	NA	NA	NA	NA	NA	NA	NA
NdS 21:0;2-26:0;0	NdS	47	0	2	NA	NA	NA	NA	NA	3.05336	2.92306	2.70993	NA	NA	NA	NA	NA	NA	NA	NA	NA	NA	NA	NA	NA	NA	NA	NA	NA	NA	NA	NA	NA	NA	NA	NA	NA	NA	NA	NA	NA	NA	NA	NA	NA	NA	NA	2.76677	2.14463
NdS 22:0;2-24:0;0	NdS	46	0	2	5.13768	4.3066	NA	NA	NA	2.9046	5.79713	3.25834	NA	4.54967	2.65583	NA	NA	NA	NA	NA	NA	NA	NA	NA	NA	NA	NA	NA	NA	NA	NA	NA	NA	NA	NA	NA	2.10698	3.47448	7.11563	3.66187	NA	NA	3.93162	NA	NA	NA	NA	NA	3.81085
NdS 22:0;2-26:0;0	NdS	48	0	2	NA	NA	NA	NA	NA	NA	NA	NA	NA	NA	NA	NA	NA	NA	NA	NA	NA	NA	NA	NA	NA	NA	NA	NA	NA	NA	NA	NA	NA	NA	NA	5.19796	4.95209	5.80773	NA	NA	NA	NA	NA	NA	NA	NA	NA	NA	NA
NH 16:1;3-24:0;0	NH	40	1	3	NA	NA	NA	NA	NA	NA	NA	NA	NA	NA	NA	NA	NA	NA	NA	NA	NA	NA	NA	NA	NA	NA	NA	NA	NA	NA	NA	NA	NA	NA	NA	NA	NA	NA	15.2015	10.7206	6.1305	NA	NA	NA	NA	NA	NA	NA	NA
NH 17:1;3-24:0;0	NH	41	1	3	10.3693	10.1182	5.70456	8.81223	10.7528	8.59908	10.8368	9.90586	8.39672	7.96932	7.30692	7.0211	9.68797	5.79512	NA	NA	NA	NA	NA	NA	NA	NA	NA	NA	NA	NA	NA	NA	NA	NA	NA	6.9216	6.41946	5.0742	24.3033	17.1683	9.03082	7.74227	6.89543	7.36731	NA	NA	NA	4.54368	4.76215
NH 17:1;3-26:0;0	NH	43	1	3	NA	NA	NA	NA	NA	5.33	17.0461	9.35425	6.1201	5.69041	3.90815	NA	NA	NA	NA	NA	NA	NA	NA	NA	NA	NA	NA	NA	NA	NA	NA	NA	10.0945	4.7955	8.89168	7.19148	11.7051	8.43401	NA	NA	NA	NA	NA	NA	NA	NA	NA	3.22886	3.13735
NH 18:1;3-24:0;0	NH	42	1	3	22.723	22.2524	8.67689	16.4005	14.1457	20.0663	23.4155	22.8226	12.832	8.62209	11.3552	11.0018	13.1059	6.48696	NA	NA	NA	NA	NA	7.67912	11.4008	14.4238	7.62363	11.4961	10.9563	7.05104	8.3044	9.266	NA	NA	NA	20.1975	14.8876	15.7678	30.4797	19.6274	10.05	10.876	13.7782	13.1409	NA	NA	NA	11.0339	12.5715
NH 18:1;3-25:0;0	NH	43	1	3	NA	NA	NA	NA	NA	NA	NA	NA	NA	NA	NA	NA	NA	NA	NA	NA	NA	NA	NA	2.20923	10.5826	3.55392	NA	NA	NA	NA	NA	NA	NA	NA	NA	4.74961	3.34662	3.28276	9.82198	14.8601	4.69154	NA	NA	NA	NA	NA	NA	NA	NA
NH 18:1;3-26:0;0	NH	44	1	3	16.2763	22.06	17.4256	25.601	25.9773	13.2194	13.3421	17.4415	9.11131	10.6415	6.50238	12.1156	16.6977	10.8391	NA	NA	NA	NA	NA	14.3249	12.2144	18.9539	6.0002	9.7027	12.4992	NA	NA	NA	13.6479	9.73562	11.5085	20.4281	18.5387	20.3657	26.7964	26.4932	14.893	8.48921	14.5366	12.4779	NA	NA	NA	14.5264	14.786
NH 18:1;3-28:0;0	NH	46	1	3	NA	NA	NA	NA	NA	NA	NA	NA	NA	NA	NA	NA	NA	NA	NA	NA	NA	NA	NA	NA	NA	NA	NA	NA	NA	NA	NA	NA	NA	NA	NA	NA	NA	NA	NA	NA	NA	NA	NA	NA	NA	NA	NA	NA	NA
NH 19:1;3-24:0;0	NH	43	1	3	9.02653	7.6526	4.02064	5.80692	19.2606	NA	NA	NA	3.46853	6.45911	3.5852	NA	NA	NA	NA	NA	NA	NA	NA	NA	NA	NA	NA	NA	NA	5.02225	3.62848	3.68251	NA	NA	NA	7.04986	3.17298	7.95513	6.87754	5.40298	4.80891	NA	NA	NA	NA	NA	NA	5.47515	5.63539
NH 19:1;3-26:0;0	NH	45	1	3	NA	NA	3.58997	7.4311	11.5787	NA	NA	NA	NA	NA	NA	NA	NA	NA	NA	NA	NA	NA	NA	NA	NA	NA	NA	NA	NA	3.74062	3.21541	2.78694	NA	NA	NA	8.47928	8.72403	10.7132	NA	NA	NA	4.35855	5.74422	4.86611	3.17224	3.78554	3.94024	4.10177	5.40895
NH 20:1;3-24:0;0	NH	44	1	3	NA	NA	NA	NA	NA	3.94727	4.84227	2.54669	NA	NA	NA	NA	NA	NA	NA	NA	NA	NA	NA	NA	NA	NA	NA	NA	NA	NA	NA	NA	NA	NA	NA	NA	NA	NA	NA	NA	NA	NA	NA	NA	NA	NA	NA	NA	NA
NH 20:1;3-26:0;0	NH	46	1	3	11.0884	5.09605	4.73975	6.67338	14.6632	10.4785	13.473	14.0366	NA	NA	NA	NA	NA	NA	NA	NA	NA	NA	NA	8.24768	9.92603	11.4058	NA	NA	NA	2.69804	7.73004	4.03204	NA	NA	NA	10.1498	8.76976	8.42478	16.9654	7.90742	4.55778	7.54516	5.03207	11.9394	NA	NA	NA	NA	NA
NH 20:1;3-28:0;0	NH	48	1	3	NA	NA	NA	NA	NA	NA	NA	NA	8.99748	10.8414	8.3877	NA	NA	NA	NA	NA	NA	NA	NA	NA	NA	NA	NA	NA	NA	NA	NA	NA	NA	NA	NA	9.93352	9.42892	10.688	NA	NA	NA	8.24677	7.83723	8.29999	NA	NA	NA	5.10682	6.81749
NH 21:1;3-24:0;0	NH	45	1	3	NA	NA	NA	NA	NA	NA	NA	NA	NA	NA	NA	NA	NA	NA	NA	NA	NA	NA	NA	NA	NA	NA	NA	NA	NA	NA	NA	NA	NA	NA	NA	3.08713	3.04043	2.08345	NA	NA	NA	3.90473	2.17982	3.60492	NA	NA	NA	NA	NA
NP 15:0;0-28:0;3	NP	43	0	3	NA	NA	NA	NA	NA	NA	NA	NA	2.1679	2.75808	NA	4.7562	2.11135	2.60007	NA	NA	NA	NA	NA	6.30532	3.74532	7.36102	NA	NA	NA	NA	NA	NA	NA	NA	NA	NA	2.36767	NA	NA	NA	NA	NA	NA	NA	NA	NA	NA	NA	NA
NP 15:0;0-29:0;3	NP	44	0	3	NA	NA	NA	NA	NA	NA	NA	NA	NA	NA	NA	NA	NA	NA	NA	NA	NA	NA	NA	NA	NA	NA	NA	NA	NA	NA	NA	NA	NA	NA	NA	NA	2.09458	NA	2.32592	3.51633	NA	NA	NA	NA	NA	NA	NA	NA	NA
NP 15:0;0-30:0;3	NP	45	0	3	NA	NA	NA	NA	NA	NA	2.21519	2.35665	NA	3.08293	2.53812	2.80743	3.64756	2.08439	NA	NA	NA	NA	NA	5.60988	6.63704	4.72674	NA	NA	NA	NA	NA	NA	NA	NA	NA	3.28497	2.54875	5.88683	NA	NA	NA	5.73764	3.26529	2.84547	NA	NA	NA	2.08148	NA
NP 16:0;3-24:0;0	NP	40	0	3	7.00493	6.82391	NA	NA	NA	NA	NA	NA	NA	NA	NA	NA	NA	NA	NA	NA	NA	NA	NA	NA	NA	NA	NA	NA	NA	NA	NA	NA	NA	NA	NA	4.89196	5.48748	5.93344	NA	NA	NA	NA	NA	NA	5.46574	8.82343	7.5539	5.37952	5.83681
NP 16:0;3-26:0;0	NP	42	0	3	NA	NA	NA	NA	NA	NA	NA	NA	NA	NA	NA	NA	NA	NA	NA	NA	NA	NA	NA	NA	NA	NA	NA	NA	NA	NA	NA	NA	NA	NA	NA	NA	NA	NA	NA	NA	NA	NA	NA	NA	NA	NA	NA	NA	2.06852
NP 17:0;3-24:0;0	NP	41	0	3	11.5974	11.5148	2.96624	4.8108	4.0305	7.64045	9.66286	9.15807	4.61164	3.0048	NA	NA	NA	NA	NA	NA	NA	NA	NA	NA	NA	NA	NA	NA	NA	3.39088	4.73489	5.71718	7.08097	7.52732	6.46328	7.93885	8.21991	7.85854	12.6687	10.57	6.29337	3.66347	3.87106	5.72728	NA	NA	NA	4.02993	6.27373
NP 17:0;3-26:0;0	NP	43	0	3	NA	NA	3.39412	NA	4.80349	2.61367	2.00055	4.82263	NA	NA	NA	NA	NA	NA	NA	NA	NA	NA	NA	NA	NA	NA	5.66825	4.08953	2.542	NA	3.73898	2.89704	NA	6.2438	2.01703	NA	NA	NA	NA	NA	NA	4.35532	2.77653	NA	6.92432	6.52202	7.14533	2.70034	2.82653
NP 18:0;3-24:0;0	NP	42	0	3	8.759	10.6766	NA	NA	NA	7.46823	9.91372	9.09324	6.00433	6.57756	5.41177	NA	NA	NA	NA	NA	NA	NA	NA	3.15911	4.66146	2.55829	4.70552	2.51786	4.34351	6.27845	4.84076	5.57968	6.72929	7.36625	5.85998	13.7076	12.422	11.7259	8.7709	5.80968	4.41703	10.3538	8.63989	9.50408	6.41661	7.81475	6.75596	7.00265	8.94383
NP 18:0;3-25:0;0	NP	43	0	3	NA	NA	NA	NA	3.28152	NA	NA	NA	NA	NA	NA	NA	NA	NA	NA	NA	NA	NA	NA	NA	NA	NA	NA	NA	NA	NA	NA	NA	NA	NA	NA	4.66069	5.39879	NA	NA	NA	NA	3.19807	NA	NA	NA	NA	NA	NA	NA
NP 18:0;3-26:0;0	NP	44	0	3	NA	NA	6.27253	5.26662	4.85168	5.68729	5.61185	4.49195	NA	4.13205	3.39106	NA	NA	NA	NA	NA	NA	NA	NA	NA	NA	NA	3.56536	4.91192	4.23182	3.54389	6.15287	4.84905	6.84651	4.68109	7.25927	10.9611	13.0674	11.049	NA	NA	NA	3.34779	5.34892	5.68384	NA	NA	NA	6.82777	7.19302
NP 20:0;3-24:0;0	NP	44	0	3	5.67037	6.52228	5.58401	4.25229	6.40109	NA	NA	NA	5.27548	4.37293	5.01951	NA	NA	NA	NA	NA	NA	NA	NA	2.23615	4.19444	NA	NA	NA	NA	3.76758	3.63433	3.3534	NA	NA	NA	7.60198	5.36538	6.78694	2.3861	5.94063	2.81855	3.01946	3.41755	2.27948	NA	NA	NA	5.22189	7.41475
NP 20:0;3-25:0;0	NP	45	0	3	NA	2.33924	NA	NA	NA	NA	NA	NA	NA	NA	NA	NA	NA	NA	NA	NA	NA	NA	NA	NA	NA	NA	NA	NA	NA	NA	NA	2.42425	NA	NA	NA	2.47513	2.58723	2.73185	NA	NA	NA	NA	NA	NA	NA	NA	NA	NA	NA
NP 20:0;3-26:0;0	NP	46	0	3	NA	NA	NA	NA	NA	NA	NA	NA	NA	3.80478	2.61831	NA	NA	NA	NA	NA	NA	NA	NA	NA	NA	NA	NA	NA	NA	4.20057	4.8325	3.69417	7.32927	5.08464	6.50069	6.90491	7.08469	7.39637	NA	NA	NA	2.18476	NA	3.10781	NA	NA	NA	5.78926	4.53294
NP 21:0;3-22:0;0	NP	43	0	3	NA	2.92304	NA	NA	NA	NA	NA	NA	NA	NA	NA	NA	NA	NA	NA	NA	NA	NA	NA	NA	NA	NA	NA	NA	NA	NA	NA	NA	NA	NA	NA	NA	NA	NA	NA	NA	NA	NA	NA	NA	NA	NA	NA	NA	NA
NP 21:0;3-24:0;0	NP	45	0	3	3.5632	2.92079	NA	NA	NA	3.80006	5.01194	5.77575	NA	3.31704	2.09659	NA	NA	NA	NA	NA	NA	NA	NA	NA	NA	NA	NA	NA	NA	NA	2.77011	2.39859	NA	NA	NA	5.77861	5.14297	4.25172	NA	NA	NA	NA	NA	NA	NA	NA	NA	3.00914	4.76459
NP 21:0;3-26:0;0	NP	47	0	3	NA	NA	NA	NA	NA	NA	NA	NA	NA	NA	NA	NA	NA	NA	NA	NA	NA	NA	NA	NA	NA	NA	NA	NA	NA	NA	NA	NA	NA	NA	NA	4.33348	NA	2.50531	NA	NA	NA	NA	NA	NA	NA	NA	NA	NA	2.3511
NP 22:0;3-24:0;0	NP	46	0	3	7.0143	6.86233	13.6968	5.38368	2.96693	8.23846	10.4469	12.2159	5.55844	5.3833	4.50304	NA	NA	NA	NA	NA	NA	NA	NA	2.05494	5.15475	2.46992	7.02341	5.13017	6.27247	4.51356	4.37225	4.64941	5.54715	3.93715	4.1594	5.79669	7.68032	7.97075	NA	NA	NA	8.37853	4.79098	5.56873	NA	NA	NA	6.20263	8.76822
NP 22:0;3-25:0;0	NP	47	0	3	NA	NA	NA	NA	NA	NA	NA	NA	NA	NA	NA	NA	NA	NA	NA	NA	NA	NA	NA	NA	NA	NA	NA	NA	NA	NA	NA	NA	NA	NA	NA	NA	NA	NA	NA	NA	NA	NA	NA	NA	NA	NA	NA	NA	NA
NP 22:0;3-26:0;0	NP	48	0	3	5.64066	4.15343	9.71031	13.6619	9.82327	NA	NA	NA	NA	NA	NA	NA	NA	NA	NA	NA	NA	NA	NA	NA	NA	NA	3.87057	5.1072	6.18919	7.0644	10.2602	8.62095	NA	NA	NA	6.96089	8.8041	9.25162	NA	NA	NA	8.7013	9.4077	9.82242	NA	NA	NA	5.07615	6.92706
NS 16:0;0-18:1;2	NS	34	1	2	NA	NA	NA	NA	NA	NA	NA	NA	5.08685	6.15874	3.99379	NA	NA	NA	NA	NA	NA	NA	NA	NA	NA	NA	NA	NA	NA	NA	NA	NA	NA	NA	NA	NA	NA	NA	NA	NA	NA	NA	NA	NA	NA	NA	NA	NA	NA
NS 16:1;2-24:0;0	NS	40	1	2	8.57396	8.44049	4.88515	6.58933	8.1109	6.21572	7.57151	7.45488	7.14144	7.04356	5.92793	NA	NA	NA	NA	NA	NA	NA	NA	5.20722	4.9316	7.26446	NA	NA	NA	NA	NA	NA	NA	NA	NA	NA	NA	NA	17.2055	12.6693	7.34163	6.08272	5.13038	5.47029	NA	NA	NA	NA	NA
NS 16:1;2-26:0;0	NS	42	1	2	NA	NA	3.47293	5.569	6.7704	8.16741	4.52586	5.153	NA	NA	NA	NA	NA	NA	NA	NA	NA	NA	NA	NA	NA	NA	NA	NA	NA	NA	2.89417	2.36652	6.83177	2.30687	6.31485	6.24814	8.1047	6.9301	NA	NA	NA	NA	NA	NA	NA	NA	NA	NA	NA
NS 17:1;2-24:0;0	NS	41	1	2	NA	NA	NA	NA	NA	NA	NA	NA	6.01764	5.68641	5.29673	NA	NA	NA	NA	NA	NA	NA	NA	NA	NA	NA	NA	NA	NA	NA	NA	NA	NA	NA	NA	NA	NA	NA	13.2082	9.51807	5.69752	NA	NA	NA	NA	NA	NA	NA	NA
NS 18:1;2-24:0;0	NS	42	1	2	11.3298	6.07639	4.06666	4.52822	7.09673	NA	NA	NA	7.35464	9.89951	6.39808	8.1209	9.07822	6.35401	NA	NA	NA	NA	NA	6.669	4.80585	9.66424	NA	NA	NA	2.33247	2.27622	2.55622	NA	NA	NA	5.56499	2.93385	4.73548	15.3049	9.71988	7.57251	4.95244	4.93011	8.16406	NA	NA	NA	NA	NA
NS 18:1;2-26:0;0	NS	44	1	2	NA	NA	3.67565	4.17888	5.46057	NA	NA	NA	5.86173	7.20383	6.95718	5.10656	6.689	4.70846	NA	NA	NA	NA	NA	NA	NA	NA	NA	NA	NA	2.0376	2.83446	4.22315	2.92506	4.98092	4.73976	5.33431	5.30947	4.03707	10.6448	8.10325	4.85874	NA	NA	NA	NA	NA	NA	NA	NA
NS 20:1;2-24:0;0	NS	44	1	2	NA	NA	2.40313	3.56581	4.75549	NA	NA	NA	NA	NA	NA	NA	NA	NA	NA	NA	NA	NA	NA	NA	NA	NA	NA	NA	NA	NA	NA	NA	NA	NA	NA	3.66417	2.85673	4.30931	NA	NA	NA	NA	NA	NA	NA	NA	NA	NA	NA
NS 20:1;2-26:0;0	NS	46	1	2	NA	NA	NA	NA	NA	NA	NA	NA	NA	NA	NA	NA	NA	NA	NA	NA	NA	NA	NA	NA	NA	NA	NA	NA	NA	NA	NA	NA	NA	NA	NA	5.94739	5.18814	6.05599	NA	NA	NA	4.85692	4.56433	5.00759	NA	NA	NA	NA	NA
NS 20:1;2-28:0;0	NS	48	1	2	NA	NA	NA	NA	NA	NA	NA	NA	4.7041	5.66844	4.32128	NA	NA	NA	NA	NA	NA	NA	NA	NA	NA	NA	NA	NA	NA	NA	NA	NA	NA	NA	NA	NA	NA	NA	NA	NA	NA	NA	NA	NA	NA	NA	NA	NA	NA
TAG 34:0;0	TAG	34	0	0	17.4754	16.6297	NA	NA	NA	NA	NA	NA	32.1903	51.3755	36.1835	47.5724	81.1267	47.6032	NA	NA	36.2295	72.1211	18.6916	35.3702	27.721	46.0803	18.3282	25.6873	10.2062	NA	NA	NA	NA	NA	NA	NA	NA	NA	120.737	113.597	115.247	31.8163	24.0138	25.8272	NA	NA	NA	NA	NA
TAG 35:0;0	TAG	35	0	0	NA	NA	NA	NA	NA	NA	NA	NA	6.45821	7.97169	10.7102	10.691	10.4766	10.1886	NA	NA	NA	NA	NA	12.639	8.46811	12.1578	NA	NA	NA	NA	NA	NA	NA	NA	NA	NA	NA	NA	NA	NA	NA	NA	NA	NA	NA	NA	NA	NA	NA
TAG 36:0;0	TAG	36	0	0	21.9423	18.0361	7.98729	7.27084	14.3961	14.2456	16.3866	18.5738	30.2742	52.7709	40.4169	45.0424	79.3717	48.5152	5.73207	8.91537	36.7845	69.891	19.5296	30.5815	25.278	40.8399	20.443	26.612	10.9944	83.976	5.15849	5.2689	NA	NA	NA	18.1807	16.9496	15.632	170.7	156.503	172.22	27.7937	23.0893	23.3283	NA	NA	NA	NA	NA
TAG 36:1;0	TAG	36	1	0	NA	NA	6.45121	5.14418	12.3322	11.9954	12.406	16.3097	11.9807	15.0779	19.1307	22.2564	26.9262	16.5103	NA	NA	27.2555	31.3828	10.8194	25.5801	20.4938	29.3075	7.85214	10.7466	7.92734	NA	NA	NA	NA	NA	NA	18.5732	19.501	17.9307	73.0663	60.7135	66.965	NA	NA	NA	NA	NA	NA	NA	NA
TAG 37:0;0	TAG	37	0	0	NA	NA	NA	NA	NA	NA	NA	NA	NA	NA	NA	55.3556	47.4652	49.1558	NA	NA	44.7848	36.1078	35.608	NA	NA	NA	NA	NA	NA	NA	NA	NA	NA	NA	NA	NA	NA	NA	NA	NA	NA	NA	NA	NA	NA	NA	NA	NA	NA
TAG 38:0;0	TAG	38	0	0	13.0658	9.62356	5.15054	4.61485	8.79201	6.51293	8.8381	8.72468	22.0604	38.9878	27.8856	29.7691	55.7052	32.0585	4.29088	6.37347	25.291	48.1579	13.6969	19.9092	15.9277	26.8495	15.3005	18.1768	7.48053	61.2064	3.15104	3.39521	NA	NA	NA	7.86412	7.00806	7.55987	103.432	102.237	115.374	16.6187	13.3437	14.1768	NA	NA	NA	NA	NA
TAG 38:1;0	TAG	38	1	0	NA	NA	NA	NA	NA	NA	NA	NA	NA	NA	NA	24.2035	25.1724	18.6514	NA	NA	28.373	22.1731	13.607	23.9897	18.3861	23.9207	9.72955	11.9728	9.08263	NA	NA	NA	8.49156	8.03147	6.82117	11.7427	11.4183	11.9893	125.717	104.922	125.256	23.0804	19.6151	20.0517	NA	NA	NA	NA	NA
TAG 38:2;0	TAG	38	2	0	NA	NA	NA	NA	NA	NA	NA	NA	NA	NA	NA	NA	NA	NA	NA	NA	NA	NA	NA	7.51031	5.11618	7.04451	NA	NA	NA	NA	NA	NA	NA	NA	NA	NA	NA	NA	NA	NA	NA	NA	NA	NA	NA	NA	NA	NA	NA
TAG 39:0;0	TAG	39	0	0	NA	NA	NA	NA	NA	NA	NA	NA	8.24008	9.325	11.9638	9.93251	9.37188	9.09898	NA	NA	NA	NA	NA	7.58441	5.27859	7.38364	NA	NA	NA	NA	NA	NA	3.85478	3.71389	3.05408	NA	NA	NA	11.78	9.866	10.4618	NA	NA	NA	NA	NA	NA	3.2101	3.3662
TAG 40:0;0	TAG	40	0	0	9.15501	6.74084	6.08756	4.79497	9.25347	4.82346	6.38517	6.068	25.5573	36.9818	33.5621	29.2536	44.965	31.3071	NA	NA	24.0673	37.4414	10.8512	18.6077	13.9827	22.8646	15.3578	17.6639	11.0598	NA	NA	NA	NA	NA	NA	6.9047	6.32785	7.14617	52.646	56.432	61.1033	14.0978	12.0214	12.3743	NA	NA	NA	4.93414	5.30661
TAG 40:1;0	TAG	40	1	0	NA	NA	NA	NA	NA	NA	NA	NA	17.3713	22.5792	28.3757	27.2209	25.3659	21.189	NA	NA	NA	NA	NA	NA	NA	NA	NA	NA	NA	NA	NA	NA	NA	NA	NA	NA	NA	NA	71.1103	60.7346	73.4801	18.064	15.2426	14.8003	NA	NA	NA	NA	NA
TAG 40:2;0	TAG	40	2	0	NA	NA	NA	NA	NA	NA	NA	NA	NA	NA	NA	12.6634	8.90714	9.59321	NA	NA	NA	NA	NA	NA	NA	NA	NA	NA	NA	NA	NA	NA	NA	NA	NA	NA	NA	NA	NA	NA	NA	NA	NA	NA	NA	NA	NA	NA	NA
TAG 41:0;0	TAG	41	0	0	NA	NA	NA	NA	NA	2.12189	2.16899	2.34961	32.6551	35.8306	39.4085	31.6115	26.7258	27.3197	NA	NA	NA	NA	NA	NA	NA	NA	13.4357	17.0128	14.1813	NA	NA	NA	10.9938	10.2237	8.09961	5.70441	5.3913	5.57314	7.47856	8.18386	7.50116	NA	NA	NA	NA	NA	NA	9.40519	9.14746
TAG 41:1;0	TAG	41	1	0	NA	NA	6.13165	4.46681	9.93098	NA	NA	NA	27.5246	32.5048	34.1373	37.639	30.2101	29.9506	NA	NA	NA	NA	NA	NA	NA	NA	14.9039	18.6716	13.0896	NA	NA	NA	12.7449	9.58694	8.99677	5.66978	5.96522	5.44965	NA	NA	NA	NA	NA	NA	NA	NA	NA	6.47434	6.24777
TAG 42:0;0	TAG	42	0	0	8.53346	6.75017	14.7434	10.4562	21.6711	5.81398	7.69857	6.25134	74.716	90.4519	91.0091	74.2116	73.5227	64.2188	NA	NA	24.9587	28.5897	14.8978	26.3629	15.5914	26.4933	36.3813	41.3657	33.1225	20.7223	NA	NA	26.8953	23.2364	19.2305	10.7344	8.61683	10.9039	39.3107	40.7547	44.5976	14.4805	13.2431	13.4859	28.611	18.0442	26.2658	18.1049	18.2281
TAG 42:1;0	TAG	42	1	0	NA	NA	16.3056	12.8144	28.0527	4.73844	5.86604	5.85703	76.5458	93.5712	96.0413	97.7432	83.1167	78.4953	NA	NA	32.3483	26.6981	14.9398	31.1513	20.3422	30.5438	41.6706	51.6576	35.7074	NA	NA	NA	33.456	29.6017	25.7694	13.4474	12.2427	13.3549	41.176	38.4759	42.806	22.2187	19.542	18.7965	21.0139	17.2481	24.9603	16.1345	14.9839
TAG 42:2;0	TAG	42	2	0	NA	NA	7.21571	4.85026	11.3369	NA	NA	NA	25.0814	34.3397	33.0308	41.2135	34.2892	33.0446	NA	NA	NA	NA	NA	NA	NA	NA	17.4199	21.7285	14.2698	NA	NA	NA	15.9774	11.6529	11.3105	NA	NA	NA	NA	NA	NA	NA	NA	NA	NA	NA	NA	NA	NA
TAG 42:3;0	TAG	42	3	0	NA	NA	NA	NA	NA	NA	NA	NA	3.54006	4.97727	5.93935	7.72034	6.4589	6.2018	NA	NA	NA	NA	NA	NA	NA	NA	3.03257	3.91782	2.5352	NA	NA	NA	NA	NA	NA	NA	NA	NA	NA	NA	NA	NA	NA	NA	NA	NA	NA	NA	NA
TAG 43:0;0	TAG	43	0	0	6.86709	5.48355	21.9639	15.8287	31.332	5.56049	5.72069	5.50219	120.167	140.418	140.336	117.173	93.3857	96.4049	NA	NA	20.3244	15.6621	18.1657	27.6146	14.4548	29.2944	52.4797	62.7532	50.4884	NA	NA	NA	42.2065	34.8285	30.576	11.9276	11.1233	12.2295	8.61414	10.5789	7.74172	13.665	12.434	11.066	47.0174	33.0906	42.6896	30.2479	30.6416
TAG 43:1;0	TAG	43	1	0	NA	NA	25.9652	18.8528	40.8758	NA	NA	NA	133.539	160.736	158.905	163.092	133.025	131.438	NA	NA	24.5889	15.9437	16.3616	34.0157	17.8984	31.8394	68.1337	80.6684	61.387	NA	NA	NA	58.3281	47.53	43.5415	15.1593	14.3389	16.0855	NA	NA	NA	16.6431	15.1153	14.1365	43.0012	33.4302	46.1245	31.2487	28.4227
TAG 43:2;0	TAG	43	2	0	NA	NA	10.0563	6.86825	14.9055	NA	NA	NA	44.9735	55.9926	55.3206	72.3218	59.7763	56.5519	NA	NA	NA	NA	NA	NA	NA	NA	26.4643	31.7976	22.5684	NA	NA	NA	26.8933	19.3036	18.362	NA	NA	NA	NA	NA	NA	NA	NA	NA	NA	NA	NA	NA	NA
TAG 43:3;0	TAG	43	3	0	NA	NA	NA	NA	NA	NA	NA	NA	NA	NA	NA	13.2109	11.0589	11.8792	NA	NA	NA	NA	NA	NA	NA	NA	NA	NA	NA	NA	NA	NA	NA	NA	NA	NA	NA	NA	NA	NA	NA	NA	NA	NA	NA	NA	NA	NA	NA
TAG 44:0;0	TAG	44	0	0	12.1531	10.7129	37.6795	28.3258	57.5494	8.55222	12.3099	10.3701	207.146	247.609	252.917	204.163	169.175	173.677	NA	NA	48.9971	40.395	34.471	53.1539	28.6615	51.5581	96.7975	111.405	91.5022	22.0318	3.55934	6.80489	76.4314	63.5404	56.993	20.2446	18.6253	21.0514	29.8842	34.447	34.8784	24.9613	23.9163	22.2054	76.0868	53.6166	72.1219	50.963	51.3953
TAG 44:1;0	TAG	44	1	0	15.6883	12.701	58.0344	42.1702	90.2121	10.2247	12.6423	10.9274	290.276	350.831	346.162	346.715	288.021	286.131	NA	2.60297	66.217	47.6859	38.9196	73.7245	40.8321	71.7444	162.3	187.109	137.796	14.0643	4.67651	9.016	135.865	105.048	99.2919	34.5327	31.0329	34.6827	38.662	40.303	42.044	40.6613	35.3947	34.2959	79.8784	64.4672	89.238	61.8118	58.446
TAG 44:2;0	TAG	44	2	0	NA	NA	30.7309	20.8515	48.7419	NA	NA	NA	126.17	165.122	154.293	191.8	155.924	159.555	NA	NA	34.6722	21.5636	17.2379	40.7526	22.5602	38.0556	85.2618	102.927	68.1314	NA	NA	NA	80.1885	61.1989	58.1556	19.0113	18.744	19.5371	NA	NA	NA	25.094	21.6383	19.7353	30.726	25.1704	36.8568	22.957	21.505
TAG 44:3;0	TAG	44	3	0	NA	NA	NA	NA	NA	NA	NA	NA	20.4935	30.6224	27.7705	42.1054	33.0506	33.8372	NA	NA	NA	NA	NA	9.58158	5.83817	9.01219	16.7456	19.995	12.9435	NA	NA	NA	17.2219	13.964	12.7039	NA	NA	NA	NA	NA	NA	NA	NA	NA	NA	NA	NA	3.69315	3.35996
TAG 45:0;0	TAG	45	0	0	11.988	8.75597	46.4949	33.4577	65.7024	8.88545	11.186	10.0513	266.309	308.415	317.854	254.872	217.43	220.701	NA	NA	42.89	33.6498	40.7496	58.6413	30.5166	59.3219	119.281	134.38	117.068	8.32823	3.88925	8.8023	96.9152	84.7203	74.5183	22.7866	21.4178	23.4877	NA	NA	NA	26.6671	23.1107	22.5078	101.857	72.6574	92.243	71.2369	68.888
TAG 45:1;0	TAG	45	1	0	19.368	15.048	80.979	59.5815	122.234	13.4103	15.4144	15.47	405.186	478.121	487.414	484.579	406.94	397.866	NA	NA	71.4981	46.3536	49.2241	91.5938	47.7521	88.1425	214.813	251.326	189.865	NA	NA	NA	189.559	148.155	137.112	43.4341	40.8102	42.6694	11.6024	18.3958	10.4294	44.8739	39.7822	37.7439	122.047	103.741	134.61	98.7986	90.3361
TAG 45:2;0	TAG	45	2	0	9.63065	7.5647	39.6914	27.8638	60.64	6.52199	8.18437	8.38387	187.517	238.459	225.62	279.362	232.54	227.26	NA	NA	36.4394	21.7737	19.7226	46.4793	23.8205	46.2667	113.551	137.542	93.3411	NA	NA	NA	113.785	87.2301	80.4851	26.8471	22.741	24.7725	6.00078	8.5561	4.10788	23.0727	19.7985	18.739	51.2366	44.5959	59.3552	40.1967	37.3928
TAG 45:3;0	TAG	45	3	0	NA	NA	8.14434	6.39487	12.7458	NA	NA	NA	33.9491	43.1447	40.1464	61.5882	51.6192	48.9419	NA	NA	NA	NA	NA	9.98357	5.42798	9.29051	20.9799	27.2	17.9651	NA	NA	NA	26.0328	18.7564	17.6259	NA	NA	NA	NA	NA	NA	NA	NA	NA	8.24892	7.20935	10.1218	6.77928	5.97837
TAG 46:0;0	TAG	46	0	0	15.9697	14.3064	55.4895	41.9598	83.7953	12.5091	15.982	13.7705	343.117	391.935	399.693	315.449	276.362	287.291	NA	NA	63.093	58.8358	54.8161	83.4505	43.1579	80.6371	157.46	168.285	151.978	30.5408	6.14557	11.1435	128.961	118.504	94.6332	29.6214	26.1244	29.0253	22.8901	34.361	30.8259	36.7305	33.3583	33.0821	123.682	89.4695	114.785	90.1774	86.5902
TAG 46:1;0	TAG	46	1	0	29.7488	21.6145	132.079	95.5692	200.12	18.5676	25.6694	22.3055	631.724	773.912	760.337	737.318	625.85	633.064	3.59084	5.49781	137.268	100.776	85.2127	155.208	83.6396	154.925	355.762	413.426	316.839	31.123	10.0762	20.2459	321.442	256.407	231.311	70.8137	60.126	68.8988	38.7747	52.3408	43.0782	77.5929	71.211	65.828	180.889	153.213	205.552	151.566	142.783
TAG 46:2;0	TAG	46	2	0	NA	NA	95.9142	64.7254	143.601	11.1249	15.542	13.114	382.925	508.614	476.352	564.985	472.383	470.619	NA	2.68569	93.5329	56.9547	45.6048	102.817	57.1259	98.3692	267.977	310.995	223.289	10.4826	6.77418	13.1903	264.051	198.378	185.144	54.1353	49.3893	51.5235	21.5566	27.2468	19.8748	55.4112	48.2519	45.7904	88.8779	85.1251	116.816	80.9744	77.1516
TAG 46:3;0	TAG	46	3	0	NA	NA	24.9121	15.7812	40.2271	NA	NA	NA	95.9527	133.8	117.614	166.69	135.666	135.249	NA	NA	25.4143	13.3857	10.881	28.6523	15.4668	27.0961	76.3203	89.3581	58.498	NA	NA	NA	81.7986	59.5219	55.1879	17.3299	15.9491	16.0566	NA	NA	NA	15.4131	14.0741	13.0941	18.5832	18.332	24.8103	16.1972	15.3262
TAG 46:4;0	TAG	46	4	0	NA	NA	NA	NA	NA	NA	NA	NA	NA	NA	NA	14.46	13.6312	14.2621	NA	NA	NA	NA	NA	NA	NA	NA	NA	NA	NA	NA	NA	NA	NA	NA	NA	NA	NA	NA	NA	NA	NA	NA	NA	NA	NA	NA	NA	NA	NA
TAG 47:0;0	TAG	47	0	0	NA	NA	47.14	35.5414	68.8262	9.09215	11.7186	10.451	293.134	343.648	346.358	282.251	242.939	249.627	NA	NA	50.0945	40.606	45.8056	64.6664	34.9773	68.6603	133.627	142.433	134.997	10.4442	5.1978	10.7028	111.469	98.1543	84.1537	26.4361	22.4393	24.7232	9.41074	16.0935	9.37966	29.2177	27.5783	26.4544	117.42	84.9979	109.949	85.5317	83.454
TAG 47:1;0	TAG	47	1	0	26.637	20.604	122.099	88.9195	180.444	18.5991	23.1639	20.1461	634.077	773.33	760.017	733.816	637.881	631.018	NA	NA	115.902	78.4354	82.1096	144.284	78.6242	145.474	331.543	386.132	303.188	14.6292	10.1968	20.9021	315.769	245.066	224.19	61.9926	56.4623	62.7131	15.2735	27.7277	14.409	69.1245	64.6986	60.6832	203.854	175.076	226.365	173.162	164.277
TAG 47:2;0	TAG	47	2	0	19.2812	14.9903	89.7067	64.9115	139.772	11.6965	15.7091	13.8218	424.014	539.736	515.539	605.325	517.417	503.528	NA	NA	85.4998	53.5892	47.1113	105.111	55.1385	103.08	256.676	304.386	220.38	7.74753	7.61197	14.3645	262.711	203.357	190.006	52.9498	46.515	51.3024	9.88988	17.7412	7.98499	52.205	46.7232	43.3124	120.68	110.482	148.471	104.708	96.8553
TAG 47:3;0	TAG	47	3	0	6.33431	5.08054	24.4537	18.9462	39.8549	NA	NA	NA	106.288	145.349	133.561	185.92	156.969	151.557	NA	NA	NA	NA	NA	28.2348	15.3086	28.473	71.7558	84.0293	58.572	NA	NA	NA	83.3248	61.8398	58.1159	20.7929	18.9683	18.8914	NA	NA	NA	18.3836	14.7136	14.2995	26.8908	26.088	37.0996	23.9103	22.4151
TAG 47:4;0	TAG	47	4	0	NA	NA	NA	NA	NA	NA	NA	NA	NA	NA	NA	20.9575	20.0351	17.6444	NA	NA	NA	NA	NA	NA	NA	NA	NA	NA	NA	NA	NA	NA	NA	NA	NA	NA	NA	NA	NA	NA	NA	NA	NA	NA	NA	NA	NA	NA	NA
TAG 48:0;0	TAG	48	0	0	NA	NA	39.5757	30.8758	59.4459	10.8889	14.743	12.4617	247.46	298.184	293.286	231.74	212.131	215.244	NA	NA	56.0389	51.5926	45.3678	107.386	38.7236	65.1828	114.125	124.032	119.16	25.5617	NA	NA	99.2918	92.1299	74.254	23.3844	20.6744	21.4207	19.8218	28.3134	22.9208	29.375	30.0368	29.5057	99.154	70.7223	90.6285	73.7506	69.2334
TAG 48:1;0	TAG	48	1	0	31.6832	24.5176	137.065	98.5368	203.897	20.6185	27.8281	24.0776	692.413	851.197	819.42	798.577	699.785	693.474	NA	8.43274	154.696	131.498	98.0268	171.441	98.4089	174.61	379.52	445.767	345.371	75.6864	12.2299	24.2536	353.348	293.897	258.998	73.8512	62.8494	70.7841	45.2611	61.5341	52.2129	88.4735	78.8488	75.0783	220.936	187.344	243.495	188.824	191.418
TAG 48:2;0	TAG	48	2	0	28.9628	20.9662	147.249	103.313	217.339	17.8259	23.817	19.9287	613.881	802.597	751.931	857.048	749.726	734.105	3.00795	4.89808	154.092	100.318	78.5177	161.324	94.016	165.082	414.986	478.716	353.253	23.7061	11.0137	22.8162	420.753	330.175	303.161	81.0428	73.5788	80.173	27.2294	40.0412	25.9796	86.9777	78.486	73.0824	161.066	152.492	208.32	150.821	143.478
TAG 48:3;0	TAG	48	3	0	11.5968	9.13357	61.3044	41.567	94.8297	7.4362	9.35805	8.33629	233.318	311.929	284.708	379.623	323.867	324.631	NA	NA	63.0755	37.164	27.0609	64.3417	38.0248	64.0332	176.641	214.619	148.957	5.08867	5.09261	9.82606	198.249	149.061	140.195	36.708	34.6448	39.5204	9.07363	15.1279	7.35554	37.3102	31.5896	29.6421	48.8748	49.9556	69.8393	47.8655	45.6492
TAG 48:4;0	TAG	48	4	0	NA	NA	NA	NA	NA	NA	NA	NA	30.17	41.471	40.1254	52.7025	46.1216	45.0724	NA	NA	NA	NA	NA	NA	NA	NA	20.6758	27.3896	18.6703	NA	NA	NA	25.3202	18.8646	17.4507	NA	NA	NA	NA	NA	NA	NA	NA	NA	NA	NA	NA	NA	NA
TAG 49:0;0	TAG	49	0	0	NA	NA	18.9035	14.4596	27.4166	NA	NA	NA	117.641	145.954	148.71	116.881	109.449	108.183	NA	NA	24.3158	19.5933	21.0737	31.68	16.4604	30.7674	57.9955	62.484	56.1037	NA	NA	NA	46.0521	43.5605	35.7691	10.4376	9.32509	10.0936	NA	NA	NA	13.3083	12.6282	12.4248	56.191	40.6643	50.3448	41.1346	40.7926
TAG 49:1;0	TAG	49	1	0	17.0716	13.8293	76.7666	55.4023	112.674	11.246	15.5997	13.692	421.979	507.674	505.475	482.177	431.64	417.718	2.6689	4.01054	88.4987	62.6209	58.5816	101.287	56.803	105.311	229.154	239.908	201.513	17.2838	7.0568	15.0348	209.228	174.248	146.955	41.473	36.1292	38.8767	15.4068	23.3126	14.4368	48.8678	45.0048	44.3438	152.394	135.008	174.189	141.168	134.421
TAG 49:2;0	TAG	49	2	0	19.1129	14.3368	85.7811	63.5912	128.595	11.8703	15.329	13.7784	431.384	538.36	511.534	573.77	520.691	477.086	2.05396	3.12699	96.2626	60.5078	50.7329	106.862	60.3274	108.563	242.035	280.674	214.221	9.29733	7.92422	16.1083	258.461	211.072	182.802	51.4654	44.3514	48.0691	11.1058	18.2888	8.61579	52.9188	50.3225	46.0718	137.632	132.722	175.125	134.704	125.288
TAG 49:3;0	TAG	49	3	0	NA	NA	38.3824	27.4458	56.9982	NA	NA	NA	167.77	220.984	210.58	267.498	236.491	220.541	NA	NA	41.7575	22.4807	18.5184	43.1596	24.5851	44.0556	105.515	123.776	87.9828	NA	NA	NA	124.527	95.2756	85.2986	23.0678	22.4033	23.332	3.58572	8.01378	3.00637	22.4438	19.984	20.2255	42.5084	47.6199	65.013	47.2016	44.0608
TAG 49:4;0	TAG	49	4	0	NA	NA	NA	NA	NA	NA	NA	NA	28.7492	37.6685	35.4134	47.9015	43.637	40.2115	NA	NA	NA	NA	NA	8.33928	4.66141	8.05935	15.5285	21.501	15.2579	NA	NA	NA	NA	NA	NA	NA	NA	NA	NA	NA	NA	NA	NA	NA	NA	NA	NA	6.39349	7.0205
TAG 50:0;0	TAG	50	0	0	4.76352	4.47278	10.5016	8.78245	16.2172	NA	NA	NA	71.1831	83.6604	83.9088	66.7863	59.3976	63.8579	NA	2.97842	17.8329	15.5102	14.4825	NA	NA	NA	31.5033	33.302	32.2769	NA	NA	NA	26.2332	25.7083	18.5112	NA	NA	NA	NA	NA	NA	10.3205	9.44116	10.3773	32.4202	20.6907	28.5134	22.767	21.6865
TAG 50:1;0	TAG	50	1	0	18.5013	18.561	58.3198	44.5983	88.613	14.5551	23.4813	17.5579	371.135	404.582	413.533	372.913	352.02	333.722	4.93163	8.8766	124.308	109.806	68.0444	111.81	68.2969	112.845	159.63	184.041	151.113	93.1783	8.32154	14.0977	149.736	139.772	109.03	45.2794	36.4685	42.3267	48.7747	58.4364	54.5152	57.3535	58.4718	55.7741	114.741	95.1221	128.23	102.182	97.0839
TAG 50:2;0	TAG	50	2	0	21.4966	18.5961	94.2816	69.1308	137.462	15.2783	22.2637	17.5438	442.946	563.872	535.848	576.647	526.867	498.446	3.48298	5.62085	136.415	103.139	65.1324	127.466	81.1148	132.64	261.44	301.566	230.458	46.8824	8.99605	17.674	279.302	223.837	198.135	58.6748	51.1531	54.5204	35.2443	45.7392	39.1138	72.5431	69.7366	64.7003	126.636	131.97	174.72	135.807	130.878
TAG 50:3;0	TAG	50	3	0	13.681	9.8695	62.8584	44.2772	95.0754	NA	NA	NA	249.881	338.343	312.553	385.785	344.114	325.979	NA	NA	80.7459	45.7943	32.444	75.2709	44.6079	76.4845	175.752	203.925	145.999	9.14197	5.16865	10.6201	203.05	154.56	137.505	40.8911	37.0492	39.5555	13.8457	17.3028	11.5461	43.4338	40.1211	36.9752	60.782	69.6578	95.7087	68.1699	62.2386
TAG 50:4;0	TAG	50	4	0	NA	NA	16.5221	11.4995	26.9231	NA	NA	NA	65.24	81.2276	84.0121	104.278	92.5558	87.91	NA	NA	24.9916	12.1155	8.04515	20.2203	12.2548	20.4375	45.3154	54.0916	37.7017	NA	NA	NA	56.0712	42.132	38.9382	13.2318	13.3752	12.8978	NA	NA	NA	11.872	11.4868	10.538	NA	NA	NA	14.0369	13.1344
TAG 51:0;0	TAG	51	0	0	NA	NA	NA	NA	NA	NA	NA	NA	NA	NA	NA	NA	NA	NA	NA	NA	NA	NA	NA	NA	NA	NA	14.3309	15.0969	15.4356	NA	NA	NA	NA	NA	NA	NA	NA	NA	NA	NA	NA	NA	NA	NA	NA	NA	NA	NA	NA
TAG 51:1;0	TAG	51	1	0	NA	NA	20.5138	16.4328	32.1711	5.79416	7.3225	6.72797	136.31	163.798	162.887	149.424	133.931	133.082	NA	NA	31.5287	24.8616	20.6329	34.348	20.7009	36.9179	59.5496	66.1635	58.2981	NA	NA	NA	62.9175	51.8923	43.2912	NA	NA	NA	9.70111	11.9342	10.0989	18.3456	17.5164	17.2214	53.4976	46.0892	59.5512	50.0162	48.3992
TAG 51:2;0	TAG	51	2	0	9.56705	6.79306	35.8647	25.947	51.2969	NA	NA	NA	194.805	233.717	227.122	241.284	223.247	207.428	NA	NA	47.7011	30.7833	24.2091	47.2597	30.2971	50.2825	97.8083	112.328	89.2405	NA	NA	NA	108.117	86.3585	75.7953	21.3503	18.939	20.1631	8.50499	11.8107	8.27814	26.2747	24.95	24.1708	69.4536	71.9673	96.1609	75.6226	71.4132
TAG 51:3;0	TAG	51	3	0	6.36808	4.96654	23.7245	17.2172	36.5315	NA	NA	NA	114.585	147.319	146.29	167.806	156.778	143.77	NA	NA	30.5834	17.8614	13.9204	30.5861	20.0557	31.7018	61.9143	74.7132	58.2354	NA	NA	NA	77.5566	59.5991	54.1679	15.9222	13.1859	14.1307	NA	NA	NA	17.0928	16.3317	15.5454	37.8864	42.8513	54.9385	43.6015	40.1143
TAG 51:4;0	TAG	51	4	0	NA	NA	NA	NA	NA	NA	NA	NA	37.0886	45.8998	46.985	58.9072	53.0907	45.9465	NA	NA	NA	NA	NA	NA	NA	NA	19.2119	24.8526	16.8402	NA	NA	NA	23.4878	19.0859	16.7576	NA	NA	NA	NA	NA	NA	NA	NA	NA	NA	NA	NA	10.8961	10.387
TAG 52:0;0	TAG	52	0	0	NA	NA	NA	NA	NA	NA	NA	NA	33.0899	44.2718	43.1396	33.3635	28.0348	29.5757	NA	NA	NA	NA	NA	NA	NA	NA	11.7162	13.6744	13.4743	NA	NA	NA	9.78795	9.1351	7.86737	NA	NA	NA	NA	NA	NA	NA	NA	NA	NA	NA	NA	9.05175	9.02967
TAG 52:1;0	TAG	52	1	0	9.35063	8.87375	18.3562	15.4818	31.7745	NA	NA	NA	103.112	124.109	127.219	111.543	102.953	97.4022	NA	NA	55.0191	36.6571	27.538	47.0009	31.0676	45.8271	42.9627	48.1299	41.2626	NA	NA	NA	39.9879	39.0431	28.5566	NA	NA	NA	24.6762	26.1254	24.4969	NA	NA	NA	33.0216	27.61	35.7973	27.8839	27.5907
TAG 52:2;0	TAG	52	2	0	17.6378	17.1037	39.3207	29.8875	58.0689	17.1258	24.0613	20.5641	180.625	217.702	223.028	210.483	211.825	179.214	4.62185	7.14361	119.862	103.273	42.5268	86.1955	61.4039	87.6633	85.579	105.658	79.7513	89.5124	6.17312	9.98992	87.276	80.7104	59.8597	45.2335	34.8484	42.6061	45.2544	51.4206	48.7808	58.0968	59.8171	57.3171	55.0194	62.4361	77.6551	54.0281	53.352
TAG 52:3;0	TAG	52	3	0	14.0506	13.5012	35.707	28.6542	54.2082	14.377	17.0092	16.4701	147.706	186.177	182.219	198.93	182.274	162.803	4.67463	5.28917	100.569	50.7675	31.5865	60.7575	46.7322	64.6628	84.6308	97.6641	76.488	16.8422	4.31351	8.70352	101.214	77.2139	66.3969	40.9409	33.4185	39.4951	25.7316	26.0628	21.9256	45.7126	47.3226	41.8151	43.8777	56.2974	70.9745	47.1041	46.3318
TAG 52:4;0	TAG	52	4	0	14.6231	14.4569	18.5296	14.7302	28.7194	19.5216	20.0031	23.4776	62.3878	84.1239	84.2424	98.4617	82.7874	78.2197	NA	NA	53.0092	22.1048	13.6249	28.4281	22.5402	29.5235	39.7562	47.495	35.0448	NA	NA	NA	43.8905	36.9721	30.7412	38.8413	33.9218	39.1233	16.0541	15.8358	13.45	24.9457	23.4195	19.8188	NA	NA	NA	17.0132	17.1383
TAG 52:5;0	TAG	52	5	0	7.79219	7.80504	NA	NA	NA	11.6589	10.9221	14.1237	17.1249	20.5855	22.749	25.1622	23.3317	20.9044	NA	NA	16.4285	4.90334	3.50446	NA	NA	NA	9.87232	11.9016	9.55351	NA	NA	NA	10.4895	7.89122	7.75605	21.7258	20.2305	23.53	NA	NA	NA	6.86305	6.7429	5.98093	NA	NA	NA	NA	NA
TAG 52:6;0	TAG	52	6	0	14.0886	15.1908	NA	NA	NA	21.313	21.672	29.3922	NA	NA	NA	NA	NA	NA	NA	NA	NA	NA	NA	NA	NA	NA	NA	NA	NA	NA	NA	NA	NA	NA	NA	36.7282	32.7156	38.8394	NA	NA	NA	NA	NA	NA	NA	NA	NA	NA	NA
TAG 53:0;0	TAG	53	0	0	NA	NA	NA	NA	NA	NA	NA	NA	32.4338	39.608	38.9037	31.4071	25.5103	28.0401	NA	NA	4.41836	3.28385	5.70905	NA	NA	NA	10.6872	10.9363	11.3123	NA	NA	NA	NA	NA	NA	NA	NA	NA	NA	NA	NA	2.64603	2.41189	2.77317	NA	NA	NA	8.10727	6.7895
TAG 53:1;0	TAG	53	1	0	NA	NA	6.83851	7.16373	12.9378	NA	NA	NA	57.7122	72.497	74.3274	68.5752	60.5162	58.294	NA	NA	12.0466	8.4239	8.7798	NA	NA	NA	21.4118	26.0029	21.8235	NA	NA	NA	25.2267	21.1911	18.0566	NA	NA	NA	NA	NA	NA	NA	NA	NA	NA	NA	NA	16.3204	16.275
TAG 53:2;0	TAG	53	2	0	4.10343	3.54628	8.7401	7.60593	13.2116	NA	NA	NA	53.5159	66.8439	66.6473	70.9086	68.8335	57.4306	NA	NA	NA	NA	NA	15.0571	9.84083	15.2197	24.4771	29.11	22.404	NA	NA	NA	28.0924	23.0533	18.8151	NA	NA	NA	5.19252	6.46146	5.30483	8.7802	7.89356	9.66759	21.4144	21.1866	27.8441	22.2086	21.1981
TAG 53:3;0	TAG	53	3	0	NA	NA	7.56671	5.95184	10.7102	NA	NA	NA	42.1424	50.4685	49.2147	54.6303	50.9017	45.1039	NA	NA	NA	NA	NA	12.0895	7.67517	11.2194	18.9143	21.3381	18.4335	NA	NA	NA	25.3637	19.2071	16.279	NA	NA	NA	NA	NA	NA	8.12155	6.80172	8.16417	15.0225	18.4595	23.8431	20.2004	19.0635
TAG 53:4;0	TAG	53	4	0	NA	NA	NA	NA	NA	NA	NA	NA	23.7942	25.0032	28.2325	31.2093	29.0675	26.0198	NA	NA	NA	NA	NA	NA	NA	NA	NA	NA	NA	NA	NA	NA	14.2037	11.3354	9.35548	NA	NA	NA	NA	NA	NA	NA	NA	NA	NA	NA	NA	NA	NA
TAG 54:0;0	TAG	54	0	0	NA	NA	NA	NA	NA	NA	NA	NA	37.6379	44.5397	49.0766	30.8921	29.6471	30.9109	NA	NA	NA	NA	NA	NA	NA	NA	11.5901	13.3301	12.3654	NA	NA	NA	8.45907	9.11975	7.06901	NA	NA	NA	NA	NA	NA	5.23823	4.88797	4.618	NA	NA	NA	7.60057	7.35264
TAG 54:1;0	TAG	54	1	0	NA	NA	NA	NA	NA	NA	NA	NA	79.626	93.9413	94.7345	80.6996	72.8992	70.4294	NA	NA	NA	NA	NA	27.2621	20.5901	28.646	26.8402	32.5426	27.8545	NA	NA	NA	27.3966	24.2016	19.8047	NA	NA	NA	NA	NA	NA	NA	NA	NA	NA	NA	NA	15.9329	14.4929
TAG 54:2;0	TAG	54	2	0	NA	NA	24.1444	23.6679	40.2481	12.789	16.7236	15.4467	71.4377	81.4186	83.1618	73.4499	70.3676	62.8641	2.82503	3.57833	42.61	25.9911	17.5126	33.9877	26.7557	35.2679	28.9607	35.0659	26.3993	NA	NA	NA	30.0652	27.7007	20.6585	28.3136	28.2728	29.1924	23.9497	21.5272	17.1359	NA	NA	NA	NA	NA	NA	15.1635	15.8426
TAG 54:3;0	TAG	54	3	0	16.48	16.1739	24.1974	20.6999	37.4457	19.4311	22.9978	21.3403	72.2162	76.4191	86.1734	71.8364	68.8249	60.0591	2.92584	3.74855	119.066	56.6303	23.7396	46.5879	43.9927	51.3124	32.0453	39.8646	33.9833	17.7312	2.19427	5.44687	27.0131	24.6953	18.4969	43.7562	39.1125	41.0452	35.1185	30.721	21.9689	49.8508	49.7856	46.3023	29.2521	41.8494	52.939	17.3738	17.4984
TAG 54:4;0	TAG	54	4	0	16.9783	16.9855	16.4481	13.9405	24.4442	21.4241	24.1379	25.7418	43.9359	52.5249	58.4476	49.2009	43.8442	40.3892	NA	NA	95.0076	34.0842	15.3339	32.2164	28.0341	33.5641	25.1792	30.8213	26.6171	NA	NA	NA	19.5765	16.4972	14.7294	44.1694	38.0194	45.1327	25.565	20.6397	13.7428	35.2066	33.3481	30.3991	20.2973	38.0576	45.2311	10.8705	11.9795
TAG 54:5;0	TAG	54	5	0	24.2742	26.8087	14.389	12.7262	21.6928	35.607	38.0938	44.9678	23.3507	27.2124	35.2564	25.5411	18.5649	19.6027	NA	NA	75.183	23.2281	10.0112	19.5303	19.4784	20.5507	16.9908	20.2473	17.0435	NA	NA	NA	NA	NA	NA	66.4085	57.509	63.9176	23.1539	18.7642	12.8292	26.8851	25.0991	21.7372	9.55165	24.3047	29.741	NA	NA
TAG 54:6;0	TAG	54	6	0	24.4242	27.144	9.60067	9.27784	16.9516	44.141	37.9013	48.519	6.75827	8.70573	14.9476	7.12453	5.20437	4.12362	NA	NA	36.1657	10.7646	4.68829	10.0015	9.90177	9.44657	7.396	10.026	7.91856	NA	NA	NA	NA	NA	NA	69.9141	57.5451	76.5398	18.3045	15.504	11.643	13.8728	14.8743	11.4228	NA	NA	NA	NA	NA
TAG 54:7;0	TAG	54	7	0	37.4857	41.8009	12.5908	11.2427	19.7475	56.6641	56.151	73.4183	NA	NA	NA	NA	NA	NA	NA	NA	14.5414	5.48012	2.67509	5.99765	6.13218	5.11937	5.91933	8.55015	5.75791	NA	NA	NA	NA	NA	NA	97.7408	80.6652	102.466	19.8856	18.4276	11.8971	10.1954	9.89542	6.69369	NA	NA	NA	NA	NA
TAG 54:8;0	TAG	54	8	0	24.1535	27.5885	7.60075	6.63716	13.6914	36.3213	37.0672	47.3497	NA	NA	NA	NA	NA	NA	NA	NA	NA	NA	NA	NA	NA	NA	3.88523	4.97626	2.80055	NA	NA	NA	NA	NA	NA	64.4193	52.8939	66.3299	13.156	11.0156	7.40416	NA	NA	NA	NA	NA	NA	NA	NA
TAG 54:9;0	TAG	54	9	0	39.37	46.2825	12.9225	12.5292	24.6893	62.1273	57.3211	77.8073	NA	NA	NA	NA	NA	NA	NA	NA	NA	NA	NA	NA	NA	NA	6.52348	9.19819	6.24865	NA	NA	NA	NA	NA	NA	111.667	90.9935	115.89	21.7617	18.3934	11.729	7.60268	7.29431	5.27066	NA	NA	NA	NA	NA
TAG 55:0;0	TAG	55	0	0	NA	NA	NA	NA	NA	NA	NA	NA	33.1374	40.879	38.724	30.1396	27.3278	26.0073	NA	NA	NA	NA	NA	NA	NA	NA	9.91819	10.4045	10.1732	NA	NA	NA	NA	NA	NA	NA	NA	NA	NA	NA	NA	NA	NA	NA	NA	NA	NA	NA	NA
TAG 55:1;0	TAG	55	1	0	NA	NA	6.60261	6.01619	11.5904	NA	NA	NA	62.959	76.8211	77.2595	64.6002	60.9854	55.1219	NA	NA	10.2742	7.79503	8.8544	NA	NA	NA	20.2069	24.3386	21.7333	NA	NA	NA	21.6708	19.6262	15.7643	NA	NA	NA	NA	NA	NA	NA	NA	NA	NA	NA	NA	14.3997	13.2908
TAG 55:2;0	TAG	55	2	0	NA	NA	NA	NA	NA	NA	NA	NA	32.7176	40.7065	40.97	41.8231	38.5309	35.6994	NA	NA	NA	NA	NA	NA	NA	NA	13.3451	16.1103	12.6947	NA	NA	NA	NA	NA	NA	NA	NA	NA	NA	NA	NA	NA	NA	NA	NA	NA	NA	NA	NA
TAG 55:3;0	TAG	55	3	0	NA	NA	NA	NA	NA	NA	NA	NA	NA	NA	NA	18.6515	17.3825	14.3113	NA	NA	NA	NA	NA	NA	NA	NA	NA	NA	NA	NA	NA	NA	NA	NA	NA	NA	NA	NA	NA	NA	NA	NA	NA	NA	NA	NA	NA	NA	NA
TAG 56:0;0	TAG	56	0	0	NA	NA	NA	NA	NA	NA	NA	NA	27.985	31.8787	33.3522	22.2871	21.0614	19.9824	NA	NA	NA	NA	NA	NA	NA	NA	NA	NA	NA	NA	NA	NA	7.09604	7.3269	5.58328	NA	NA	NA	NA	NA	NA	NA	NA	NA	8.85317	4.95638	7.41965	NA	NA
TAG 56:1;0	TAG	56	1	0	NA	NA	NA	NA	NA	NA	NA	NA	68.6063	81.0002	83.1457	73.239	58.9867	63.3868	NA	NA	11.8943	8.67897	9.74677	NA	NA	NA	23.1872	25.6494	22.3678	NA	NA	NA	22.152	20.0231	15.174	NA	NA	NA	NA	NA	NA	NA	NA	NA	18.6957	12.3759	16.6797	13.3257	12.7536
TAG 56:2;0	TAG	56	2	0	NA	NA	7.19315	6.72741	12.5659	NA	NA	NA	44.5287	57.3732	52.4322	52.4801	49.2605	45.9198	NA	NA	NA	NA	NA	NA	NA	NA	16.7264	20.8208	16.8373	NA	NA	NA	22.7902	18.3313	14.4921	NA	NA	NA	NA	NA	NA	11.195	11.8511	11.4843	NA	NA	NA	9.25361	9.85987
TAG 56:3;0	TAG	56	3	0	NA	NA	NA	NA	NA	NA	NA	NA	16.7486	20.6203	20.5336	20.052	20.9141	17.6881	NA	NA	NA	NA	NA	NA	NA	NA	NA	NA	NA	NA	NA	NA	NA	NA	NA	NA	NA	NA	NA	NA	NA	NA	NA	NA	NA	NA	NA	NA	NA
TAG 56:4;0	TAG	56	4	0	NA	NA	NA	NA	NA	NA	NA	NA	NA	NA	NA	12.0433	10.8522	9.72051	NA	NA	NA	NA	NA	NA	NA	NA	NA	NA	NA	NA	NA	NA	NA	NA	NA	NA	NA	NA	NA	NA	NA	NA	NA	NA	NA	NA	NA	NA	NA
TAG 56:5;0	TAG	56	5	0	NA	NA	NA	NA	NA	NA	NA	NA	NA	NA	NA	NA	NA	NA	NA	NA	NA	NA	NA	NA	NA	NA	NA	NA	NA	NA	NA	NA	NA	NA	NA	NA	NA	NA	NA	NA	NA	NA	NA	NA	NA	NA	NA	NA	NA
TAG 57:1;0	TAG	57	1	0	NA	NA	NA	NA	NA	NA	NA	NA	47.0985	56.1773	60.1005	47.2388	40.2704	41.9498	NA	NA	NA	NA	NA	9.67343	4.55089	9.52976	14.2475	15.1926	14.511	NA	NA	NA	NA	NA	NA	NA	NA	NA	NA	NA	NA	NA	NA	NA	NA	NA	NA	10.2087	10.7348
TAG 57:2;0	TAG	57	2	0	NA	NA	NA	NA	NA	NA	NA	NA	31.5738	41.2458	39.7988	36.5351	33.7326	34.4495	NA	NA	NA	NA	NA	NA	NA	NA	NA	NA	NA	NA	NA	NA	NA	NA	NA	NA	NA	NA	NA	NA	NA	NA	NA	NA	NA	NA	NA	NA	NA
TAG 58:0;0	TAG	58	0	0	NA	NA	NA	NA	NA	NA	NA	NA	NA	NA	NA	NA	NA	NA	NA	NA	NA	NA	NA	NA	NA	NA	NA	NA	NA	NA	NA	NA	NA	NA	NA	NA	NA	NA	NA	NA	NA	NA	NA	NA	NA	NA	NA	NA	NA
TAG 58:1;0	TAG	58	1	0	NA	NA	NA	NA	NA	NA	NA	NA	34.0849	39.0259	44.9358	31.0943	29.5847	29.1639	NA	NA	NA	NA	NA	NA	NA	NA	10.1388	12.0226	10.6416	NA	NA	NA	NA	NA	NA	NA	NA	NA	NA	NA	NA	NA	NA	NA	NA	NA	NA	NA	NA
TAG 58:2;0	TAG	58	2	0	NA	NA	NA	NA	NA	NA	NA	NA	30.3983	39.2987	38.4193	34.6405	34.3445	28.9245	NA	NA	NA	NA	NA	NA	NA	NA	10.7494	12.784	10.6536	NA	NA	NA	12.6844	10.9118	8.40669	NA	NA	NA	NA	NA	NA	NA	NA	NA	NA	NA	NA	NA	NA
TAG 59:1;0	TAG	59	1	0	NA	NA	NA	NA	NA	NA	NA	NA	NA	NA	NA	NA	NA	NA	NA	NA	NA	NA	NA	NA	NA	NA	NA	NA	NA	NA	NA	NA	NA	NA	NA	NA	NA	NA	NA	NA	NA	NA	NA	NA	NA	NA	NA	NA	NA
TAG 60:1;0	TAG	60	1	0	NA	NA	NA	NA	NA	NA	NA	NA	NA	NA	NA	NA	NA	NA	NA	NA	NA	NA	NA	NA	NA	NA	NA	NA	NA	NA	NA	NA	NA	NA	NA	NA	NA	NA	NA	NA	NA	NA	NA	NA	NA	NA	NA	NA	NA
[truncated: 32 more columns]

## Sheet: inter-individual variability
feature	class	totallength	totaldb	totaloh	F20-A	F20-B	F20-C	F20-D	F20-E	F21-A	F21-B	F22	F26	F27-A	F27-B	F28	F29	F31	F32-A	F32-B	F33-A	F33-B	F34-A	F34-B	F36-B	F36-C	F38-A	F38-B	F39-A	F39-B	F40-A	F40-B	F41-A	F41-B	F42	F44-A	F44-B	F45-B	F46-A	F46-B	F47-A	F47-B	F49-A	F49-B	F49-C	F50	F51	F52-A	F52-B
AdS 15:0;2-25:0;1	AdS	40	0	3	NA	NA	NA	NA	NA	NA	NA	NA	NA	NA	NA	NA	NA	NA	NA	2.23291	NA	NA	NA	NA	NA	NA	NA	NA	NA	NA	NA	NA	NA	NA	NA	NA	NA	NA	NA	NA	NA	NA	NA	NA	NA	NA	NA	NA	NA
AdS 16:0;2-24:0;1	AdS	40	0	3	NA	NA	NA	2.505	NA	NA	NA	NA	NA	NA	NA	NA	NA	NA	NA	NA	NA	2.8402	NA	NA	NA	NA	NA	NA	NA	NA	NA	NA	NA	NA	NA	NA	NA	NA	NA	NA	NA	NA	NA	NA	NA	NA	NA	NA	NA
AdS 16:0;2-25:0;1	AdS	41	0	3	NA	NA	NA	2.88201	NA	NA	NA	NA	NA	NA	NA	NA	NA	NA	3.06606	NA	NA	NA	NA	NA	NA	NA	NA	2.82473	NA	NA	NA	2.06516	2.08318	NA	NA	NA	NA	NA	NA	NA	NA	3.62544	NA	NA	NA	NA	NA	NA	2.18703
AdS 16:0;2-26:0;1	AdS	42	0	3	NA	NA	NA	NA	NA	NA	NA	NA	NA	NA	NA	NA	NA	NA	NA	NA	NA	NA	NA	NA	NA	NA	NA	NA	NA	NA	NA	NA	NA	NA	NA	NA	NA	NA	NA	NA	NA	NA	NA	NA	NA	NA	NA	NA	NA
AdS 16:0;2-27:0;1	AdS	43	0	3	NA	NA	NA	NA	NA	NA	NA	NA	NA	NA	NA	NA	NA	NA	NA	4.79841	NA	NA	2.95339	NA	NA	NA	2.93858	NA	NA	NA	NA	NA	NA	NA	NA	NA	NA	NA	NA	NA	NA	NA	NA	NA	NA	NA	NA	NA	NA
AdS 17:0;2-24:0;1	AdS	41	0	3	NA	NA	NA	NA	NA	NA	NA	NA	NA	NA	NA	2.8136	NA	NA	NA	NA	NA	NA	NA	NA	NA	2.30455	NA	NA	NA	NA	NA	NA	NA	NA	NA	NA	NA	NA	NA	NA	NA	2.43824	NA	NA	NA	NA	NA	NA	NA
AdS 17:0;2-25:0;1	AdS	42	0	3	3.3761	NA	NA	4.71908	NA	2.08972	3.01093	5.41495	2.53842	2.44287	2.75909	4.90047	7.81464	NA	3.3822	5.60504	NA	NA	3.73273	3.83533	NA	3.77626	5.14747	NA	NA	3.27957	2.0987	3.08241	3.17357	3.49591	4.51536	3.24857	NA	NA	3.41627	2.87447	NA	2.16036	3.38979	NA	3.0084	NA	2.95355	NA	2.98348
AdS 17:0;2-26:0;1	AdS	43	0	3	NA	NA	2.51369	3.3235	NA	5.72556	3.13677	3.25288	NA	NA	3.24938	6.82667	3.71439	NA	NA	4.99401	NA	3.04865	NA	2.23212	NA	NA	NA	NA	NA	NA	6.2751	NA	2.98678	NA	2.67496	NA	NA	NA	2.53707	NA	NA	NA	NA	NA	2.03003	NA	2.18351	NA	NA
AdS 17:0;2-27:0;1	AdS	44	0	3	4.91166	NA	NA	3.00339	NA	NA	2.75431	2.11506	NA	NA	NA	5.04884	3.11628	NA	NA	4.35024	5.49243	NA	2.68252	2.09134	NA	2.57855	NA	NA	NA	NA	3.1638	NA	2.58922	NA	2.6398	5.2487	NA	NA	2.08224	NA	NA	NA	3.31803	NA	NA	NA	NA	NA	NA
AdS 17:0;2-28:0;1	AdS	45	0	3	NA	NA	NA	NA	NA	NA	NA	NA	NA	NA	NA	2.724	NA	NA	NA	NA	NA	NA	NA	NA	NA	NA	NA	NA	NA	NA	NA	NA	NA	NA	NA	NA	NA	NA	NA	NA	NA	NA	NA	NA	NA	NA	NA	NA	NA
AdS 17:0;2-29:0;1	AdS	46	0	3	NA	NA	NA	NA	NA	NA	NA	NA	NA	NA	NA	NA	NA	NA	NA	2.52656	NA	NA	NA	NA	NA	NA	NA	NA	NA	NA	NA	NA	NA	NA	NA	NA	NA	NA	NA	NA	NA	NA	NA	NA	NA	NA	NA	NA	NA
AdS 18:0;2-24:0;1	AdS	42	0	3	2.48346	NA	NA	2.44932	NA	NA	NA	NA	NA	NA	NA	NA	NA	NA	NA	2.46644	NA	NA	2.85446	NA	NA	3.45236	NA	NA	2.52286	NA	NA	2.77597	3.20449	2.1556	2.5441	NA	NA	2.15587	2.87363	NA	NA	NA	NA	NA	NA	2.32893	NA	3.77291	NA
AdS 18:0;2-25:0;1	AdS	43	0	3	NA	NA	NA	NA	NA	NA	NA	NA	2.9203	NA	NA	NA	NA	NA	NA	NA	NA	NA	NA	NA	NA	NA	NA	NA	NA	NA	NA	NA	NA	3.62112	NA	NA	NA	NA	NA	NA	NA	NA	NA	NA	NA	NA	NA	NA	NA
AdS 18:0;2-26:0;1	AdS	44	0	3	NA	NA	NA	2.88699	NA	NA	2.5141	NA	4.0072	NA	NA	NA	2.47812	NA	NA	2.02519	NA	NA	2.12891	NA	NA	2.72582	3.05475	NA	NA	NA	NA	NA	2.71221	NA	3.1672	4.2731	NA	NA	NA	NA	2.20021	2.51414	NA	3.63681	NA	NA	NA	5.98414	NA
AdS 18:0;2-27:0;1	AdS	45	0	3	NA	NA	NA	NA	NA	NA	NA	NA	NA	NA	NA	NA	NA	NA	NA	NA	NA	NA	NA	NA	NA	NA	NA	NA	NA	NA	NA	NA	NA	NA	NA	NA	NA	NA	NA	NA	NA	NA	NA	NA	NA	NA	NA	NA	NA
AdS 19:0;2-24:0;1	AdS	43	0	3	NA	NA	NA	NA	NA	NA	NA	NA	NA	NA	NA	NA	NA	NA	NA	NA	NA	NA	NA	NA	2.0978	NA	NA	NA	NA	NA	NA	2.199	NA	NA	NA	NA	NA	2.23061	NA	NA	NA	NA	NA	NA	NA	NA	NA	NA	NA
AdS 19:0;2-25:0;1	AdS	44	0	3	NA	NA	NA	2.38345	NA	NA	NA	NA	NA	NA	NA	NA	2.75278	NA	2.21888	NA	NA	NA	NA	NA	NA	NA	NA	NA	NA	NA	NA	2.96817	NA	NA	NA	NA	NA	NA	NA	NA	NA	NA	NA	NA	NA	NA	NA	NA	NA
AdS 19:0;2-26:0;1	AdS	45	0	3	NA	NA	NA	NA	4.8854	NA	NA	NA	NA	NA	NA	3.92029	NA	2.46309	NA	NA	NA	2.09434	NA	NA	NA	NA	NA	4.13042	NA	NA	NA	NA	6.0158	7.06309	3.00919	NA	NA	NA	NA	NA	NA	NA	NA	NA	NA	3.31025	NA	4.4458	NA
AdS 19:0;2-27:0;1	AdS	46	0	3	NA	NA	NA	NA	NA	NA	NA	NA	NA	NA	NA	4.03737	2.54649	NA	NA	NA	NA	NA	NA	NA	NA	NA	NA	2.08572	5.57525	NA	NA	NA	NA	2.13161	2.18065	NA	NA	NA	NA	6.4224	NA	NA	NA	NA	NA	NA	NA	NA	NA
AdS 20:0;2-24:0;1	AdS	44	0	3	NA	NA	NA	NA	NA	NA	NA	NA	NA	NA	NA	NA	NA	NA	NA	NA	NA	NA	NA	NA	NA	NA	NA	NA	NA	NA	2.1274	NA	NA	NA	NA	NA	NA	NA	NA	NA	NA	NA	NA	NA	NA	NA	NA	NA	NA
AdS 20:0;2-25:0;1	AdS	45	0	3	NA	NA	NA	NA	NA	NA	NA	NA	NA	NA	NA	NA	NA	NA	NA	8.89098	NA	NA	NA	NA	NA	7.58516	NA	NA	NA	NA	NA	NA	NA	NA	NA	NA	NA	NA	NA	NA	NA	NA	NA	4.30915	NA	NA	NA	NA	NA
AdS 20:0;2-26:0;1	AdS	46	0	3	NA	NA	NA	NA	NA	NA	4.17712	NA	NA	NA	NA	NA	NA	NA	NA	NA	NA	NA	NA	NA	NA	NA	NA	NA	NA	NA	NA	NA	NA	NA	NA	NA	NA	NA	NA	NA	NA	NA	NA	NA	NA	NA	NA	NA	NA
AdS 20:0;2-27:0;1	AdS	47	0	3	NA	NA	NA	NA	NA	2.25452	NA	NA	NA	NA	NA	NA	NA	NA	NA	NA	NA	NA	NA	NA	NA	NA	NA	NA	NA	NA	NA	2.34672	NA	NA	NA	NA	NA	NA	NA	NA	NA	NA	NA	NA	NA	NA	NA	NA	NA
AdS 20:0;2-28:0;1	AdS	48	0	3	NA	NA	NA	NA	NA	NA	NA	NA	NA	NA	NA	NA	NA	NA	NA	NA	NA	NA	NA	NA	NA	NA	NA	NA	NA	NA	NA	NA	NA	NA	NA	NA	NA	NA	NA	NA	NA	NA	NA	NA	NA	NA	NA	NA	NA
AdS 21:0;2-24:0;1	AdS	45	0	3	NA	NA	NA	NA	NA	NA	NA	NA	NA	NA	NA	NA	NA	NA	NA	NA	NA	NA	NA	NA	NA	NA	NA	NA	NA	NA	NA	NA	NA	NA	NA	NA	NA	NA	NA	NA	NA	2.13245	NA	NA	NA	NA	NA	NA	NA
AdS 21:0;2-25:0;1	AdS	46	0	3	NA	NA	NA	3.57055	3.95767	NA	NA	2.26691	NA	NA	2.59561	NA	2.83823	NA	NA	NA	NA	NA	2.71903	NA	NA	NA	2.32389	NA	NA	NA	NA	NA	4.52251	NA	NA	2.06202	NA	2.42636	NA	NA	4.92184	2.8382	NA	2.16641	4.00403	NA	NA	NA	3.28142
AdS 21:0;2-26:0;1	AdS	47	0	3	NA	2.53359	2.22051	NA	NA	NA	NA	NA	3.24776	NA	2.22758	4.06313	2.93997	NA	4.1522	NA	NA	NA	NA	3.42056	3.28793	6.07686	4.2491	3.43016	NA	NA	NA	NA	NA	5.30651	6.01095	NA	NA	2.83466	NA	NA	NA	2.44357	NA	NA	5.26913	NA	NA	NA	NA
AdS 21:0;2-27:0;1	AdS	48	0	3	NA	3.13291	NA	2.9159	NA	2.07871	2.67192	NA	NA	2.7426	NA	3.71644	NA	NA	2.07309	NA	NA	3.56521	NA	NA	NA	NA	NA	NA	NA	NA	NA	NA	3.01697	NA	5.55299	NA	3.22779	3.14255	6.17918	NA	NA	NA	NA	NA	NA	NA	2.5767	NA	NA
AdS 21:0;2-28:0;1	AdS	49	0	3	NA	NA	NA	NA	NA	NA	NA	NA	NA	NA	NA	NA	NA	NA	NA	NA	NA	NA	NA	NA	NA	NA	NA	NA	NA	NA	NA	NA	NA	NA	NA	NA	NA	NA	NA	NA	NA	NA	NA	NA	NA	NA	NA	NA	NA
AdS 21:0;2-29:0;1	AdS	50	0	3	NA	NA	NA	NA	NA	NA	NA	NA	NA	NA	NA	NA	NA	NA	NA	NA	NA	NA	2.70416	NA	NA	NA	NA	NA	NA	NA	NA	NA	NA	NA	NA	NA	NA	NA	NA	NA	NA	NA	NA	NA	NA	NA	NA	NA	NA
AdS 22:0;2-24:0;1	AdS	46	0	3	NA	NA	NA	NA	NA	NA	NA	NA	NA	NA	NA	NA	NA	NA	2.39946	2.21628	NA	NA	NA	NA	NA	NA	NA	NA	NA	NA	NA	NA	NA	NA	NA	NA	NA	NA	NA	NA	NA	NA	NA	NA	NA	NA	NA	NA	NA
AdS 22:0;2-25:0;1	AdS	47	0	3	NA	NA	NA	NA	NA	NA	NA	NA	NA	NA	NA	NA	NA	NA	NA	NA	NA	NA	NA	NA	NA	NA	NA	NA	NA	NA	NA	NA	NA	NA	NA	NA	NA	NA	NA	NA	NA	NA	NA	NA	NA	NA	NA	NA	NA
AdS 22:0;2-26:0;1	AdS	48	0	3	NA	NA	NA	NA	NA	NA	NA	NA	NA	NA	NA	NA	NA	NA	NA	NA	NA	NA	NA	NA	NA	NA	NA	NA	NA	NA	NA	NA	NA	NA	NA	NA	NA	NA	NA	NA	NA	NA	NA	NA	NA	NA	NA	NA	NA
AH 15:1;3-25:0;1	AH	40	1	4	NA	NA	NA	NA	NA	NA	NA	NA	NA	NA	NA	NA	NA	NA	NA	NA	NA	NA	NA	NA	NA	NA	NA	NA	NA	NA	NA	NA	NA	NA	NA	NA	NA	NA	NA	NA	NA	NA	NA	NA	NA	NA	NA	NA	NA
AH 15:1;3-26:0;1	AH	41	1	4	NA	NA	NA	NA	NA	NA	NA	NA	NA	NA	NA	NA	NA	NA	NA	NA	NA	NA	NA	NA	NA	NA	NA	NA	NA	NA	NA	NA	NA	NA	NA	NA	NA	NA	NA	NA	NA	NA	NA	NA	NA	NA	NA	NA	NA
AH 15:1;3-27:0;1	AH	42	1	4	NA	NA	NA	2.65915	NA	NA	2.42195	NA	NA	NA	NA	NA	NA	NA	NA	NA	NA	NA	NA	NA	NA	NA	NA	NA	NA	NA	NA	NA	NA	NA	NA	NA	NA	NA	NA	NA	NA	NA	NA	NA	NA	NA	NA	NA	NA
AH 16:1;3-24:0;1	AH	40	1	4	NA	NA	NA	NA	NA	NA	NA	NA	NA	NA	NA	NA	NA	NA	NA	NA	NA	NA	NA	NA	NA	NA	NA	NA	NA	NA	NA	NA	NA	NA	NA	NA	NA	NA	NA	NA	NA	NA	NA	NA	NA	NA	NA	NA	NA
AH 16:1;3-25:0;1	AH	41	1	4	NA	NA	NA	2.49151	NA	NA	NA	NA	NA	NA	NA	3.41601	NA	NA	NA	4.32161	NA	3.51824	NA	NA	NA	NA	NA	NA	NA	2.17271	NA	NA	2.13756	2.70497	2.38601	NA	NA	NA	NA	NA	NA	NA	NA	NA	NA	2.27161	NA	NA	NA
AH 16:1;3-26:0;1	AH	42	1	4	NA	NA	NA	NA	NA	NA	2.2165	4.51248	4.93473	2.00509	NA	3.02654	NA	NA	NA	8.42268	4.52345	NA	2.89432	NA	NA	NA	NA	NA	3.18072	NA	NA	NA	NA	NA	7.78351	NA	NA	NA	NA	2.84199	NA	4.14826	2.63115	NA	NA	NA	NA	NA	NA
AH 16:1;3-27:0;1	AH	43	1	4	NA	2.61564	3.56069	2.35238	NA	NA	2.71247	NA	3.92439	NA	NA	5.98164	4.11726	NA	2.08278	9.20018	6.76997	4.47187	NA	NA	NA	2.46686	8.75072	NA	3.6044	4.8166	3.30496	NA	3.09507	2.82221	4.86709	7.29854	NA	NA	2.27139	NA	NA	NA	NA	4.68168	4.88871	2.57184	NA	NA	NA
AH 16:1;3-28:0;1	AH	44	1	4	NA	NA	NA	NA	NA	NA	NA	NA	NA	NA	NA	NA	NA	NA	NA	6.62497	NA	NA	NA	NA	NA	NA	NA	NA	NA	NA	NA	NA	NA	NA	NA	NA	NA	NA	NA	NA	NA	NA	NA	NA	NA	NA	NA	NA	NA
AH 17:1;3-24:0;1	AH	41	1	4	NA	NA	NA	NA	NA	NA	NA	NA	NA	NA	NA	NA	NA	NA	NA	NA	2.26845	NA	NA	NA	NA	NA	3.72637	NA	NA	NA	NA	NA	NA	NA	NA	2.88256	NA	2.87549	NA	NA	NA	NA	NA	NA	NA	NA	NA	NA	NA
AH 17:1;3-25:0;1	AH	42	1	4	NA	NA	NA	3.32568	NA	NA	NA	NA	NA	NA	NA	3.73277	NA	NA	NA	NA	NA	NA	NA	NA	NA	NA	NA	5.32707	NA	NA	NA	NA	NA	NA	NA	NA	NA	NA	NA	NA	NA	2.66089	NA	NA	NA	NA	NA	NA	NA
AH 17:1;3-26:0;1	AH	43	1	4	NA	NA	NA	2.90744	3.59182	4.84322	NA	NA	NA	NA	2.43634	5.47075	NA	NA	NA	3.40686	NA	5.54566	NA	NA	NA	2.11931	NA	NA	NA	NA	NA	NA	2.64685	2.34951	5.60125	NA	NA	NA	2.67953	NA	NA	2.79973	NA	NA	5.8874	2.48225	NA	NA	2.05982
AH 18:1;3-24:0;1	AH	42	1	4	NA	NA	3.76506	NA	7.02389	NA	NA	NA	NA	2.38211	NA	NA	NA	NA	NA	NA	NA	NA	NA	NA	NA	NA	NA	NA	NA	NA	NA	NA	NA	NA	NA	NA	NA	NA	NA	NA	NA	NA	NA	NA	NA	NA	NA	NA	NA
AH 18:1;3-25:0;1	AH	43	1	4	NA	NA	NA	NA	3.82453	NA	2.01248	NA	NA	NA	NA	NA	2.08861	NA	NA	NA	NA	NA	NA	NA	2.08282	NA	NA	NA	NA	NA	NA	4.31014	NA	2.03609	NA	NA	NA	NA	NA	NA	6.30956	NA	NA	NA	NA	NA	NA	NA	NA
AH 18:1;3-26:0;1	AH	44	1	4	NA	5.82293	2.86159	8.69185	9.14233	3.65017	NA	NA	6.50326	NA	NA	NA	NA	NA	NA	7.08677	6.32722	9.97621	3.19939	NA	5.74838	NA	NA	7.49965	NA	NA	NA	NA	NA	NA	13.3436	NA	6.30931	NA	NA	NA	8.19008	4.66306	NA	NA	NA	NA	4.53772	7.46331	NA
AH 18:1;3-27:0;1	AH	45	1	4	NA	NA	2.42052	2.5139	NA	NA	NA	NA	NA	NA	3.46124	NA	NA	NA	NA	NA	NA	NA	NA	NA	NA	3.61241	NA	NA	NA	NA	NA	NA	NA	NA	NA	NA	NA	NA	NA	NA	NA	NA	NA	NA	NA	NA	NA	NA	NA
AH 19:1;3-24:0;1	AH	43	1	4	NA	NA	NA	NA	NA	NA	NA	NA	NA	NA	NA	NA	NA	NA	NA	NA	NA	NA	NA	NA	NA	NA	NA	NA	NA	NA	NA	NA	NA	NA	NA	NA	NA	NA	NA	NA	NA	2.16693	NA	NA	NA	NA	NA	NA	NA
AH 19:1;3-25:0;1	AH	44	1	4	NA	NA	NA	NA	NA	3.45783	NA	NA	NA	NA	6.32571	NA	NA	NA	NA	NA	NA	NA	2.95413	NA	NA	NA	NA	NA	NA	NA	NA	NA	NA	NA	NA	NA	NA	NA	NA	NA	NA	2.86115	NA	NA	NA	NA	NA	NA	NA
AH 19:1;3-26:0;1	AH	45	1	4	NA	NA	NA	3.27272	NA	3.39793	NA	NA	NA	NA	NA	NA	NA	NA	NA	8.2493	NA	9.94882	NA	NA	NA	NA	NA	NA	NA	NA	NA	NA	NA	7.40605	10.8157	7.26113	NA	NA	NA	NA	NA	NA	NA	NA	NA	NA	NA	NA	NA
AH 19:1;3-27:0;1	AH	46	1	4	NA	NA	NA	NA	NA	NA	NA	NA	NA	NA	NA	NA	NA	NA	NA	NA	NA	NA	NA	NA	NA	NA	NA	NA	NA	NA	NA	NA	NA	NA	NA	NA	NA	NA	NA	NA	NA	NA	NA	NA	NA	NA	NA	NA	NA
AH 20:1;3-24:0;1	AH	44	1	4	NA	NA	NA	NA	NA	NA	NA	NA	NA	NA	NA	NA	NA	NA	NA	NA	NA	NA	NA	NA	NA	NA	NA	NA	NA	NA	NA	NA	NA	NA	NA	NA	NA	NA	NA	NA	NA	NA	NA	NA	NA	NA	NA	NA	NA
AH 20:1;3-25:0;1	AH	45	1	4	NA	NA	NA	NA	5.3308	NA	NA	NA	NA	NA	NA	NA	2.63705	NA	NA	NA	7.49494	NA	NA	NA	NA	4.09333	3.65987	NA	NA	NA	NA	NA	NA	NA	NA	NA	NA	NA	NA	NA	NA	NA	NA	NA	NA	NA	NA	NA	2.12152
AH 20:1;3-26:0;1	AH	46	1	4	NA	2.68996	NA	4.55646	4.72189	NA	NA	NA	NA	2.7165	NA	NA	5.94984	2.23337	NA	NA	3.28904	NA	3.13037	NA	2.80777	4.79721	NA	4.14609	NA	NA	NA	3.42164	3.9324	4.95212	8.02961	NA	NA	4.02201	3.50612	2.36133	3.82641	3.30058	2.6882	NA	NA	2.68553	NA	NA	2.3889
AH 20:1;3-27:0;1	AH	47	1	4	NA	NA	NA	NA	NA	NA	NA	NA	NA	NA	NA	NA	NA	NA	NA	6.75334	NA	NA	NA	NA	NA	4.23778	NA	NA	NA	NA	NA	NA	NA	3.82218	6.22294	NA	NA	NA	NA	NA	NA	NA	NA	NA	6.63762	NA	NA	NA	NA
AH 21:1;3-24:0;1	AH	45	1	4	NA	NA	NA	NA	NA	NA	NA	NA	NA	NA	NA	NA	NA	NA	NA	5.74742	NA	NA	NA	NA	NA	NA	3.53867	NA	NA	NA	NA	NA	NA	NA	NA	NA	NA	NA	NA	NA	NA	NA	NA	NA	NA	NA	NA	NA	NA
AH 21:1;3-25:0;1	AH	46	1	4	NA	NA	NA	NA	NA	NA	NA	NA	NA	NA	NA	NA	NA	NA	NA	NA	NA	NA	NA	NA	NA	NA	NA	NA	NA	NA	NA	NA	NA	NA	NA	NA	NA	NA	NA	NA	NA	NA	NA	NA	NA	NA	NA	NA	NA
AH 21:1;3-26:0;1	AH	47	1	4	NA	NA	NA	2.8594	NA	NA	NA	NA	NA	NA	NA	NA	NA	NA	NA	NA	NA	NA	NA	NA	NA	NA	NA	NA	NA	NA	NA	NA	NA	NA	NA	NA	NA	NA	NA	NA	NA	NA	NA	NA	NA	NA	NA	NA	NA
AP 16:0;3-24:0;1	AP	40	0	4	NA	NA	NA	NA	NA	NA	NA	NA	NA	NA	NA	NA	NA	NA	NA	NA	NA	NA	NA	NA	NA	NA	NA	NA	NA	NA	NA	NA	NA	NA	NA	NA	NA	NA	NA	NA	NA	NA	NA	NA	NA	NA	NA	NA	NA
AP 17:0;3-24:0;1	AP	41	0	4	NA	NA	NA	NA	NA	NA	NA	NA	NA	NA	NA	NA	NA	NA	NA	NA	NA	NA	NA	NA	NA	NA	NA	NA	NA	NA	NA	NA	NA	NA	5.24166	NA	NA	NA	NA	NA	NA	NA	NA	NA	NA	NA	NA	NA	NA
AP 18:0;3-24:0;1	AP	42	0	4	NA	NA	NA	NA	NA	NA	NA	NA	4.62031	NA	NA	NA	NA	NA	NA	NA	NA	7.95466	NA	NA	NA	NA	NA	NA	NA	NA	NA	5.79776	NA	NA	NA	NA	NA	NA	NA	NA	4.38319	NA	NA	NA	NA	NA	NA	NA	NA
AP 18:0;3-26:0;1	AP	44	0	4	NA	NA	NA	NA	NA	NA	NA	NA	NA	NA	NA	NA	NA	NA	NA	NA	NA	NA	NA	NA	NA	NA	NA	NA	NA	NA	NA	NA	NA	8.4775	NA	NA	NA	NA	NA	NA	NA	NA	NA	NA	NA	NA	NA	NA	NA
AP 18:0;3-30:0;1	AP	48	0	4	NA	2.95779	2.84315	NA	NA	2.99386	NA	NA	NA	NA	NA	NA	NA	2.97436	NA	NA	NA	5.92051	NA	3.21322	NA	NA	NA	NA	2.8466	NA	NA	NA	4.60985	NA	NA	NA	NA	NA	NA	NA	NA	3.87776	NA	NA	NA	NA	NA	NA	NA
AP 19:0;3-26:0;1	AP	45	0	4	NA	NA	NA	NA	NA	NA	NA	NA	NA	NA	NA	NA	NA	NA	NA	NA	NA	NA	NA	NA	NA	NA	NA	NA	NA	NA	NA	NA	NA	NA	NA	NA	NA	NA	NA	NA	NA	NA	NA	NA	NA	NA	NA	NA	NA
AP 19:0;3-29:0;1	AP	48	0	4	NA	NA	NA	NA	NA	NA	NA	NA	NA	NA	NA	NA	NA	NA	NA	NA	NA	NA	NA	NA	NA	NA	NA	NA	NA	NA	NA	NA	NA	NA	NA	NA	NA	NA	NA	NA	NA	NA	NA	NA	NA	NA	NA	NA	NA
AP 20:0;3-24:0;1	AP	44	0	4	NA	NA	NA	NA	NA	4.1471	NA	NA	NA	NA	NA	NA	NA	3.75793	NA	NA	NA	NA	NA	NA	NA	NA	NA	NA	3.53725	NA	NA	NA	NA	NA	12.715	NA	NA	3.58094	NA	NA	NA	NA	NA	NA	NA	NA	NA	NA	NA
AP 20:0;3-26:0;1	AP	46	0	4	NA	NA	NA	NA	NA	NA	NA	NA	NA	NA	NA	NA	NA	NA	NA	NA	NA	NA	NA	NA	NA	NA	NA	NA	NA	NA	NA	NA	NA	NA	NA	NA	NA	NA	NA	NA	NA	NA	NA	NA	NA	NA	NA	NA	NA
AP 22:0;3-24:0;1	AP	46	0	4	NA	NA	NA	NA	NA	NA	NA	NA	NA	NA	NA	NA	NA	NA	NA	NA	NA	NA	NA	NA	NA	NA	NA	NA	NA	NA	NA	NA	NA	NA	9.00888	NA	NA	NA	NA	NA	NA	NA	NA	NA	NA	NA	NA	NA	NA
AS 16:0;1-18:1;2	AS	34	1	3	NA	NA	NA	NA	NA	NA	NA	NA	NA	NA	NA	NA	NA	NA	NA	NA	NA	NA	NA	NA	NA	NA	NA	NA	NA	NA	NA	NA	NA	NA	3.66284	NA	NA	NA	NA	NA	NA	3.65327	NA	NA	NA	NA	NA	5.02844	NA
AS 16:1;2-26:0;1	AS	42	1	3	NA	NA	NA	NA	NA	NA	NA	NA	2.24369	NA	NA	NA	NA	NA	NA	NA	NA	NA	NA	NA	NA	NA	NA	NA	NA	NA	NA	NA	NA	NA	NA	NA	NA	NA	NA	NA	NA	NA	NA	NA	NA	NA	NA	NA	NA
AS 17:1;2-24:0;1	AS	41	1	3	NA	NA	NA	NA	NA	NA	NA	NA	NA	NA	NA	NA	NA	NA	NA	NA	NA	NA	NA	NA	NA	NA	NA	NA	NA	NA	NA	NA	NA	NA	NA	NA	NA	NA	NA	NA	NA	NA	NA	NA	NA	NA	NA	NA	NA
AS 17:1;2-26:0;1	AS	43	1	3	2.62054	NA	NA	NA	2.06457	NA	NA	NA	NA	NA	NA	NA	NA	NA	NA	2.65573	NA	NA	NA	NA	NA	NA	NA	NA	NA	NA	NA	NA	NA	NA	NA	NA	NA	NA	NA	NA	NA	NA	NA	4.23768	NA	NA	NA	NA	NA
AS 18:1;2-24:0;1	AS	42	1	3	NA	3.23126	NA	2.95834	4.01659	NA	NA	NA	NA	2.58091	6.38826	NA	3.24747	NA	NA	NA	NA	7.99513	NA	NA	2.70197	NA	8.56172	2.61455	NA	2.26613	NA	NA	NA	NA	2.97394	NA	NA	2.68084	NA	NA	NA	2.01461	NA	4.63197	3.76323	NA	2.67789	NA	2.26319
AS 18:1;2-25:0;1	AS	43	1	3	NA	NA	NA	NA	NA	NA	NA	NA	NA	NA	NA	NA	NA	NA	NA	NA	NA	NA	NA	NA	NA	NA	NA	NA	NA	NA	NA	NA	NA	NA	2.71692	NA	NA	NA	NA	NA	NA	NA	NA	NA	NA	NA	NA	NA	NA
AS 18:1;2-26:0;1	AS	44	1	3	NA	NA	2.19965	5.7055	NA	3.66014	9.03259	4.26668	NA	2.09217	5.42499	NA	NA	NA	NA	NA	NA	4.09355	2.62507	NA	4.52347	2.13975	NA	NA	2.47309	NA	3.75134	NA	4.78655	NA	4.21648	NA	NA	NA	2.08045	NA	NA	NA	2.7329	NA	NA	NA	NA	2.38222	4.19087
AS 18:1;2-28:0;1	AS	46	1	3	NA	NA	NA	NA	NA	NA	NA	NA	NA	NA	NA	NA	2.26052	NA	NA	NA	NA	NA	NA	NA	NA	NA	NA	NA	NA	NA	NA	NA	NA	NA	NA	NA	NA	NA	NA	NA	NA	NA	NA	NA	NA	NA	NA	NA	NA
AS 19:0;1-23:1;2	AS	42	1	3	NA	NA	NA	NA	NA	NA	NA	NA	NA	NA	NA	NA	NA	NA	NA	NA	NA	NA	NA	NA	NA	NA	NA	NA	NA	NA	NA	NA	NA	NA	NA	NA	NA	NA	NA	NA	NA	NA	NA	NA	NA	NA	NA	NA	NA
AS 19:1;2-26:0;1	AS	45	1	3	NA	NA	NA	NA	NA	NA	NA	NA	NA	NA	NA	NA	NA	NA	NA	2.83889	NA	NA	NA	NA	NA	NA	NA	NA	NA	NA	NA	NA	NA	NA	NA	NA	NA	NA	NA	NA	NA	NA	NA	NA	NA	NA	NA	NA	NA
AS 19:1;2-28:0;1	AS	47	1	3	NA	NA	NA	NA	NA	NA	NA	NA	NA	NA	NA	NA	NA	NA	NA	NA	NA	NA	NA	NA	NA	NA	NA	NA	NA	NA	NA	NA	NA	NA	NA	NA	NA	NA	NA	NA	NA	NA	NA	NA	NA	NA	NA	NA	NA
AS 20:1;2-24:0;1	AS	44	1	3	NA	NA	NA	NA	NA	NA	NA	NA	NA	NA	NA	NA	NA	NA	NA	NA	NA	NA	NA	NA	NA	NA	NA	NA	NA	NA	NA	NA	NA	NA	NA	NA	NA	NA	NA	NA	NA	NA	NA	NA	NA	NA	NA	NA	NA
AS 20:1;2-26:0;1	AS	46	1	3	NA	NA	NA	NA	NA	NA	NA	NA	NA	4.342	NA	NA	2.93239	NA	NA	NA	NA	NA	NA	NA	NA	NA	NA	NA	NA	NA	NA	NA	NA	NA	4.42415	NA	NA	2.37615	NA	NA	NA	NA	NA	NA	NA	NA	NA	NA	2.34614
AS 20:1;2-28:0;1	AS	48	1	3	NA	NA	NA	NA	NA	NA	NA	4.59499	NA	NA	NA	NA	NA	NA	NA	NA	NA	NA	NA	NA	NA	NA	NA	NA	NA	NA	NA	NA	NA	NA	NA	NA	NA	NA	NA	NA	NA	NA	NA	NA	NA	NA	NA	NA	NA
CE 10:0;0	CE	10	0	0	10.9064	NA	25.0676	25.0335	NA	6.32355	110.959	61.3848	19.0039	9.71171	19.1333	NA	38.2086	19.6596	26.0143	13.465	NA	NA	7.89192	15.278	21.4369	13.1312	36.8045	NA	22.9586	27.7969	12.7159	NA	29.6241	8.87212	39.2073	65.0751	14.363	18.1421	7.47764	15.0253	11.8579	NA	14.8558	NA	NA	NA	NA	24.5792	NA
CE 11:0;0	CE	11	0	0	18.2996	NA	NA	NA	NA	NA	127.463	58.8634	NA	18.5407	25.0171	NA	NA	NA	35.1117	18.8109	NA	NA	9.44698	NA	26.4528	NA	41.6018	NA	NA	NA	NA	NA	NA	16.4397	NA	58.1367	NA	21.3497	NA	23.8666	13.0566	NA	NA	NA	NA	NA	NA	NA	NA
CE 11:1;0	CE	11	1	0	NA	NA	NA	NA	NA	NA	NA	NA	NA	NA	NA	NA	NA	NA	NA	NA	NA	NA	NA	NA	NA	NA	NA	NA	NA	NA	NA	NA	NA	NA	NA	NA	NA	NA	NA	NA	NA	NA	NA	NA	NA	NA	NA	NA	NA
CE 12:0;0	CE	12	0	0	NA	NA	NA	NA	NA	NA	NA	11.9351	NA	NA	NA	NA	NA	NA	NA	NA	NA	NA	NA	NA	NA	NA	NA	NA	NA	NA	NA	NA	NA	NA	NA	NA	NA	NA	NA	NA	NA	NA	NA	NA	NA	NA	NA	NA	NA
CE 13:0;0	CE	13	0	0	12.3054	NA	NA	22.3521	NA	NA	48.2978	28.4739	14.4246	16.1422	13.7005	NA	25.6485	10.3798	NA	18.5056	NA	NA	8.47622	7.47062	12.6533	NA	15.378	NA	9.76703	15.4409	6.58423	NA	18.3505	8.33238	22.8242	27.367	NA	11.217	7.65739	13.5313	11.3368	NA	NA	NA	NA	NA	NA	16.0687	NA
CE 13:1;0	CE	13	1	0	NA	NA	NA	NA	NA	NA	19.5362	11.377	NA	NA	NA	NA	NA	NA	NA	NA	NA	NA	NA	NA	NA	NA	NA	NA	NA	NA	NA	NA	NA	NA	NA	NA	NA	NA	NA	NA	NA	NA	NA	NA	NA	NA	NA	NA	NA
CE 14:0;0	CE	14	0	0	20.5548	NA	23.1439	34.3469	NA	NA	39.1905	22.9588	17.443	10.1521	19.2731	NA	NA	15.5732	16.101	23.3219	NA	NA	NA	NA	13.9525	14.7058	26.1961	NA	13.2526	NA	NA	NA	15.1281	15.048	25.9393	29.1138	7.1803	19.1614	NA	14.7086	20.0906	NA	NA	NA	NA	NA	NA	20.2405	NA
CE 14:1;0	CE	14	1	0	11.4543	NA	27.383	41.7992	NA	NA	37.0744	19.1605	10.4843	8.29176	12.2356	NA	NA	19.5312	11.7499	17.7155	NA	NA	6.1758	NA	11.297	14.736	20.0168	NA	10.1072	NA	NA	NA	15.3195	NA	26.0771	34.2761	NA	17.7862	NA	11.7242	12.6982	NA	NA	NA	NA	NA	NA	9.34716	NA
CE 15:0;0	CE	15	0	0	31.8284	NA	32.5977	50.6904	NA	NA	63.3262	48.2384	22.4391	13.0723	30.024	NA	42.5799	25.2056	31.0841	32.146	NA	25.3874	20.1961	18.7968	21.6309	17.5505	37.8123	NA	21.049	16.0402	13.7533	NA	23.852	22.5973	37.2934	50.0073	15.4806	31.4619	15.1878	18.8033	26.9613	NA	16.3314	NA	NA	NA	NA	33.3225	NA
CE 15:1;0	CE	15	1	0	9.07878	NA	NA	29.5815	NA	NA	33.1465	34.1161	NA	NA	15.6032	NA	NA	16.0408	11.8501	14.6332	NA	NA	8.00353	NA	9.48492	NA	18.2112	NA	NA	NA	5.65132	NA	12.6475	NA	17.4788	32.7313	NA	19.9129	NA	8.00668	NA	NA	NA	NA	NA	NA	NA	12.4446	NA
CE 16:0;0	CE	16	0	0	46.575	NA	NA	55.4671	23.4373	19.863	52.1462	33.8122	23.0482	20.7822	27.224	32.0155	26.7781	23.5184	43.2422	46.253	21.416	NA	29.1121	21.891	20.512	28.5887	53.849	NA	24.2527	23.1872	18.8854	NA	24.8414	39.5701	34.0856	41.8387	14.2847	27.8285	22.2403	22.9028	36.4035	13.6067	23.714	17.4231	NA	24.2981	NA	36.4881	NA
CE 16:1;0	CE	16	1	0	90.0543	NA	158.785	222.606	NA	NA	198.928	108.007	76.7885	69.5815	84.3343	NA	93.1576	82.5957	81.7932	119.697	NA	104.766	NA	NA	71.9617	95.263	120.047	53.4615	69.3391	67.5411	NA	NA	98.5861	65.4541	145.198	151.326	38.7928	78.4161	NA	80.3546	66.3058	22.5965	66.8427	NA	NA	NA	58.6135	72.2515	NA
CE 17:0;0	CE	17	0	0	NA	NA	NA	NA	NA	NA	28.3411	14.5823	9.86097	NA	11.3883	NA	NA	7.20166	11.4024	NA	NA	NA	7.49092	NA	NA	NA	12.4343	NA	NA	NA	NA	NA	NA	NA	NA	18.4862	NA	9.64803	NA	NA	9.3886	NA	NA	NA	NA	NA	NA	13.8809	NA
CE 17:1;0	CE	17	1	0	20.6875	NA	NA	34.3893	NA	10.3101	39.6387	29.6904	14.7464	16.7932	18.6227	NA	NA	14.4378	19.703	22.6686	NA	NA	12.4647	10.3536	13.0841	11.1904	25.2243	NA	12.3582	NA	8.95498	NA	14.8322	16.6466	23.9839	31.5786	9.72721	18.4991	5.78175	13.8469	19.2217	NA	NA	NA	NA	5.31893	NA	21.2583	NA
CE 18:0;0	CE	18	0	0	NA	NA	NA	NA	NA	NA	NA	NA	NA	NA	NA	NA	NA	NA	NA	NA	NA	NA	NA	NA	NA	NA	NA	NA	NA	NA	NA	NA	NA	NA	NA	NA	NA	NA	NA	NA	NA	NA	NA	NA	NA	5.19981	NA	10.833	NA
CE 18:1;0	CE	18	1	0	300.114	58.1721	109.054	235.911	185.849	151.047	199.259	142.794	128.605	134.065	110.448	160.143	192.03	157.092	339.166	202.542	138.927	118.396	163.492	114.107	84.4282	149.149	292.635	151.449	131.329	143.657	84.7331	76.2961	141.231	343.522	131.325	118.952	56.8101	74.7548	119.704	113.281	189.268	71.1121	84.5795	109.387	136.162	223.76	99.1035	185.923	81.3866
CE 18:2;0	CE	18	2	0	85.6063	16.1232	24.76	77.4001	50.6803	44.3524	73.7933	39.0427	37.8004	34.2785	35.2642	38.9833	54.5824	49.3123	77.1385	47.361	38.452	22.361	46.9145	32.5473	26.5253	46.8837	103.875	27.3864	33.1054	42.8709	30.1615	NA	50.4768	64.0537	37.0074	34.3633	19.828	30.2558	38.1007	27.5491	51.3008	20.1053	27.64	23.9457	32.2951	76.0533	28.6083	53.2631	NA
CE 19:0;0	CE	19	0	0	NA	NA	NA	NA	NA	NA	NA	NA	NA	NA	NA	NA	NA	NA	NA	NA	NA	NA	NA	NA	NA	NA	NA	NA	NA	NA	NA	NA	NA	NA	NA	NA	NA	NA	NA	NA	NA	NA	NA	NA	NA	NA	NA	NA	NA
CE 19:1;0	CE	19	1	0	NA	NA	NA	NA	NA	NA	22.7615	NA	NA	NA	NA	NA	NA	NA	NA	NA	NA	NA	NA	NA	NA	NA	NA	NA	NA	NA	NA	NA	NA	NA	NA	NA	NA	NA	NA	NA	NA	NA	NA	NA	NA	NA	NA	11.1054	NA
CE 19:2;0	CE	19	2	0	NA	NA	NA	NA	NA	NA	NA	NA	NA	NA	NA	NA	NA	NA	NA	NA	NA	NA	NA	NA	NA	NA	NA	NA	NA	NA	NA	NA	NA	NA	NA	NA	NA	NA	NA	NA	NA	NA	NA	NA	NA	NA	NA	NA	NA
CE 20:1;0	CE	20	1	0	NA	NA	NA	NA	NA	NA	NA	NA	NA	NA	NA	NA	NA	NA	NA	NA	NA	NA	NA	NA	NA	NA	NA	NA	NA	NA	NA	NA	NA	NA	NA	NA	NA	NA	NA	NA	NA	NA	NA	NA	NA	NA	NA	NA	NA
Chol	Chol	27	1	0	842.947	248.442	277.194	596.685	204.755	305.845	689.148	281.17	447.27	255.649	176.724	218.788	614.787	240.098	995.136	932.974	355.005	262.175	293.361	193.241	135.908	300.665	913.891	445.331	311.585	361.618	207.397	134.774	321.213	506.067	213.438	214.537	117.568	190.166	293.989	174.598	340.555	277.211	235.19	237.211	441.232	418.681	346.896	406.32	161.805
DAG 12:0;0-18:0;0	DAG	30	0	0	NA	NA	2.20958	NA	NA	NA	NA	NA	NA	NA	NA	NA	NA	NA	NA	NA	NA	8.6279	NA	NA	NA	NA	NA	NA	NA	NA	NA	NA	NA	NA	NA	NA	NA	NA	NA	NA	NA	NA	NA	NA	12.4796	NA	NA	NA	7.96732
DAG 12:0;0-18:1;0	DAG	30	1	0	NA	NA	NA	3.83486	NA	NA	3.5069	2.82454	2.04873	NA	NA	NA	5.11358	NA	NA	4.87245	NA	2.51112	NA	NA	NA	NA	2.26744	NA	NA	NA	NA	NA	NA	NA	NA	3.18332	NA	NA	NA	NA	NA	NA	NA	NA	NA	NA	NA	NA	13.1508
DAG 12:0;0-18:2;0	DAG	30	2	0	NA	NA	NA	NA	NA	NA	NA	NA	NA	NA	NA	NA	2.99635	NA	NA	NA	NA	NA	NA	NA	NA	NA	NA	NA	NA	NA	NA	NA	NA	NA	NA	NA	NA	NA	NA	NA	NA	NA	NA	NA	NA	NA	NA	NA	4.8493
DAG 13:0;0-17:0;0	DAG	30	0	0	NA	NA	NA	NA	NA	NA	2.22441	2.23684	NA	NA	NA	NA	NA	NA	NA	NA	NA	NA	NA	NA	NA	NA	NA	NA	NA	NA	NA	NA	NA	NA	NA	NA	NA	NA	NA	NA	NA	NA	NA	NA	NA	NA	NA	NA	NA
DAG 13:0;0-18:1;0	DAG	31	1	0	NA	NA	NA	2.23797	NA	NA	4.01775	NA	NA	NA	NA	NA	4.9704	NA	2.34239	2.64159	NA	NA	NA	NA	NA	NA	2.31522	NA	NA	NA	NA	NA	NA	NA	3.00577	2.18512	NA	NA	NA	NA	NA	NA	NA	NA	NA	NA	NA	NA	NA
DAG 13:0;0-18:2;0	DAG	31	2	0	NA	NA	NA	NA	NA	NA	NA	NA	NA	NA	NA	NA	2.25604	NA	NA	NA	NA	NA	NA	NA	NA	NA	NA	NA	NA	NA	NA	NA	NA	NA	NA	NA	NA	NA	NA	NA	NA	NA	NA	NA	NA	NA	NA	NA	NA
DAG 14:0;0-16:0;0	DAG	30	0	0	NA	NA	NA	NA	NA	NA	39.0361	NA	NA	14.3417	15.2032	NA	53.8299	NA	NA	NA	NA	NA	NA	NA	15.5973	NA	NA	NA	NA	13.5987	NA	NA	NA	NA	NA	NA	NA	NA	NA	NA	NA	NA	NA	NA	NA	NA	NA	NA	NA
DAG 14:0;0-16:1;0	DAG	30	1	0	7.16198	6.33716	21.8624	17.0623	NA	NA	35.9094	22.1886	11.3257	5.46207	8.72922	10.671	41.6088	6.5229	14.4899	27.4884	7.6125	17.7463	NA	NA	8.80884	14.3514	11.3082	NA	11.6844	5.64739	NA	7.2252	17.7105	6.544	30.311	18.7285	4.74111	7.32118	NA	15.6878	5.23194	NA	9.08266	NA	NA	NA	5.99123	12.8756	7.17843
DAG 14:0;0-17:0;0	DAG	31	0	0	4.75588	2.53091	6.55924	6.48216	2.98926	2.5953	13.343	10.5136	4.90142	2.98999	5.20723	12.917	14.8036	2.81666	9.3705	8.73503	3.10551	7.0172	3.07373	2.24584	4.43816	3.71409	6.73486	3.5563	3.05034	2.96607	2.903	3.85105	5.27762	3.11021	8.69776	8.98377	2.85981	4.26337	NA	5.34923	3.27257	NA	3.38493	NA	2.82901	NA	2.06682	7.22113	NA
DAG 14:0;0-17:1;0	DAG	31	1	0	2.51725	NA	4.02301	3.46862	NA	NA	8.63282	6.55454	2.22543	NA	2.48332	3.29587	9.03658	NA	4.27471	5.10276	NA	4.3688	NA	NA	2.21373	2.24774	3.30131	NA	NA	NA	NA	NA	2.93822	NA	4.95485	4.01994	NA	2.4706	NA	2.89391	NA	NA	NA	NA	NA	NA	NA	3.30793	NA
DAG 14:0;0-18:0;0	DAG	32	0	0	NA	NA	7.23955	NA	NA	NA	6.5947	5.25493	NA	3.21883	2.68146	7.59384	8.98904	NA	NA	6.87172	NA	7.53139	NA	NA	2.89018	NA	NA	NA	NA	3.36588	NA	NA	NA	NA	5.53478	5.42831	NA	NA	NA	NA	NA	NA	NA	NA	9.09914	NA	NA	NA	NA
DAG 14:0;0-18:1;0	DAG	32	1	0	4.98628	3.60891	9.89672	14.0705	2.6362	2.35147	20.1234	16.8213	7.33724	3.55238	6.29267	12.496	28.3679	4.01901	10.7222	25.1326	5.75835	12.4941	3.73768	2.92325	7.6999	6.41782	10.0036	3.83508	5.31335	3.99691	3.99703	4.82112	9.51165	3.66386	18.7899	10.3713	3.10388	6.64071	2.83777	8.9164	3.50818	NA	5.26099	NA	NA	NA	2.73631	8.15811	10.2096
DAG 14:0;0-18:2;0	DAG	32	2	0	NA	NA	2.51794	3.38148	NA	NA	6.30848	6.25632	NA	NA	NA	3.26084	13.535	NA	2.41001	5.82509	NA	2.97952	NA	NA	2.3541	2.76631	2.7683	NA	NA	NA	NA	NA	3.3205	NA	7.14776	3.98012	NA	2.09453	NA	2.45576	NA	NA	NA	NA	NA	NA	NA	NA	2.56133
DAG 14:1;0-16:0;0	DAG	30	1	0	2.67009	2.53057	7.83859	6.18712	NA	NA	13.2921	8.90641	3.69873	2.00951	3.31413	3.64364	14.3639	2.37427	5.26158	8.69661	2.991	6.24799	2.06482	NA	3.37333	4.69935	3.70216	NA	NA	2.02753	NA	2.80886	6.89899	NA	9.54118	6.53233	NA	3.0446	NA	5.28981	NA	NA	3.11188	NA	NA	NA	2.36542	4.39211	2.06232
DAG 14:1;0-16:1;0	DAG	30	2	0	NA	NA	NA	NA	NA	NA	22.3279	NA	NA	NA	7.79633	NA	18.933	NA	NA	16.9745	NA	NA	NA	NA	7.62237	NA	NA	NA	NA	9.34532	NA	NA	NA	NA	16.4585	NA	NA	NA	NA	NA	NA	NA	NA	NA	NA	NA	NA	NA	NA
DAG 14:1;0-17:0;0	DAG	31	1	0	NA	NA	NA	NA	NA	NA	4.32115	2.90055	NA	NA	NA	NA	3.17643	NA	NA	NA	NA	NA	NA	NA	NA	NA	NA	NA	NA	NA	NA	NA	NA	NA	2.22333	NA	NA	NA	NA	NA	NA	NA	NA	NA	NA	NA	NA	NA	NA
DAG 14:1;0-17:1;0	DAG	31	2	0	NA	NA	NA	NA	NA	NA	4.54066	2.4996	NA	NA	NA	NA	3.38939	NA	NA	2.07961	NA	NA	NA	NA	NA	NA	NA	NA	NA	NA	NA	NA	NA	NA	2.20729	2.20084	NA	NA	NA	NA	NA	NA	NA	NA	NA	NA	NA	NA	NA
DAG 14:1;0-18:1;0	DAG	32	2	0	NA	NA	4.11163	6.55659	NA	NA	8.24733	5.2462	2.50601	NA	2.08145	3.19043	8.97699	NA	3.24081	6.57451	NA	2.86252	NA	NA	2.18422	2.39758	3.29067	NA	NA	NA	NA	NA	3.45673	NA	6.11443	3.84234	NA	2.92713	NA	2.18332	NA	NA	2.01123	NA	NA	NA	NA	4.40131	NA
DAG 14:1;0-18:2;0	DAG	32	3	0	NA	NA	NA	NA	NA	NA	5.30659	5.03026	NA	NA	5.91733	10.2648	17.1338	3.94692	NA	NA	NA	NA	NA	NA	8.97111	NA	NA	NA	NA	NA	NA	NA	2.38514	NA	3.92913	NA	NA	NA	NA	NA	NA	NA	NA	NA	NA	NA	NA	3.73539	NA
DAG 15:0;0-15:0;0	DAG	30	0	0	NA	NA	6.42768	NA	NA	NA	10.7719	14.5556	NA	3.45425	4.15209	NA	12.0416	NA	7.26529	6.46246	NA	6.04774	NA	NA	3.19323	NA	5.04784	2.06558	NA	2.94264	NA	NA	5.38351	NA	5.55303	7.1378	2.58737	NA	NA	NA	NA	NA	NA	NA	NA	NA	NA	NA	NA
DAG 15:0;0-15:1;0	DAG	30	1	0	NA	NA	3.3205	2.67147	NA	NA	7.17701	10.8478	NA	NA	NA	NA	7.65851	NA	3.38093	3.54081	NA	3.05162	NA	NA	NA	NA	NA	NA	NA	NA	NA	NA	2.76499	NA	2.42988	3.96697	NA	2.28663	NA	NA	NA	NA	NA	NA	NA	NA	NA	2.05586	NA
DAG 15:0;0-16:0;0	DAG	31	0	0	NA	NA	NA	NA	NA	NA	NA	NA	NA	16.2225	27.8933	NA	76.2924	NA	NA	NA	NA	NA	NA	NA	22.933	NA	NA	26.1701	NA	14.2441	NA	NA	NA	NA	NA	NA	14.4926	NA	NA	NA	NA	NA	NA	NA	NA	NA	NA	NA	NA
DAG 15:0;0-16:1;0	DAG	31	1	0	NA	NA	29.7962	19.5743	NA	NA	50.4903	42.7395	NA	10.5137	14.6595	23.5423	51.5303	NA	22.1575	30.2749	NA	25.1668	NA	NA	12.7571	16.6581	17.5449	10.2475	NA	9.46052	NA	NA	21.9567	NA	31.0897	26.3492	8.7242	NA	NA	18.9645	NA	NA	NA	NA	NA	NA	NA	19.8004	NA
DAG 15:0;0-17:0;0	DAG	32	0	0	3.57616	3.04998	7.76827	4.20782	NA	2.91929	13.0759	13.4691	3.46236	5.59431	4.74526	2.13524	14.2419	3.33893	8.38793	5.943	2.06101	5.5501	2.23139	NA	4.03236	2.68618	7.49026	NA	2.4164	4.53875	NA	2.637	5.82965	2.03252	6.50478	13.2791	3.76509	4.82853	NA	3.97986	3.09262	NA	2.9649	NA	NA	NA	2.11062	5.66716	NA
DAG 15:0;0-17:1;0	DAG	32	1	0	NA	NA	4.18645	3.39485	NA	NA	9.72037	9.88658	2.11214	NA	2.9584	NA	9.31212	NA	4.62137	5.16491	NA	3.7066	NA	NA	2.60561	NA	2.53211	2.05755	NA	NA	NA	NA	3.35443	NA	4.21395	5.72247	NA	3.42958	NA	NA	2.06563	NA	NA	NA	NA	NA	NA	2.98073	NA
DAG 15:0;0-18:0;0	DAG	33	0	0	4.49614	2.44056	4.83197	NA	3.86618	NA	8.97687	8.22763	4.60078	2.98958	5.82925	20.6901	14.0945	4.56298	16.1727	9.14531	2.74191	5.76013	3.66135	3.6505	NA	2.13279	5.41392	6.51443	2.1677	2.638	2.18347	3.96423	5.07613	2.85666	6.72592	6.67023	3.22774	4.1517	NA	4.53738	2.52658	NA	3.52815	2.36212	NA	NA	NA	7.96883	NA
DAG 15:0;0-18:1;0	DAG	33	1	0	NA	NA	12.932	15.0594	NA	NA	27.546	24.2859	NA	6.50228	9.73787	19.3691	33.9965	NA	15.3797	21.3244	NA	14.1861	NA	NA	8.42337	NA	13.1918	7.13353	NA	6.76826	NA	NA	NA	NA	18.0468	15.4996	5.12285	NA	NA	NA	NA	NA	NA	NA	NA	NA	NA	14.1856	NA
DAG 15:0;0-18:2;0	DAG	33	2	0	2.34362	NA	4.03564	4.11653	NA	NA	8.51503	9.09745	2.43799	NA	2.47836	2.64246	14.3916	2.26597	3.57492	5.05998	NA	3.57322	NA	NA	2.79637	2.55853	3.21372	NA	NA	NA	NA	NA	4.05523	NA	5.62818	5.14736	NA	2.21854	NA	2.64499	NA	NA	NA	NA	NA	NA	NA	3.59983	NA
DAG 15:0;0-18:3;0	DAG	33	3	0	NA	NA	NA	NA	NA	NA	NA	NA	NA	NA	NA	NA	NA	NA	NA	NA	NA	NA	NA	NA	NA	NA	NA	NA	NA	NA	NA	NA	NA	NA	NA	NA	NA	NA	NA	NA	NA	NA	NA	NA	NA	NA	NA	NA	NA
DAG 15:0;0-20:2;0	DAG	35	2	0	NA	NA	NA	NA	NA	NA	NA	2.14816	NA	NA	NA	NA	NA	NA	NA	NA	NA	NA	NA	NA	NA	NA	NA	NA	NA	NA	NA	NA	NA	NA	NA	NA	NA	NA	NA	NA	NA	NA	NA	NA	NA	NA	NA	NA	NA
DAG 15:0;0-24:0;0	DAG	39	0	0	NA	NA	NA	NA	NA	NA	NA	NA	NA	NA	NA	NA	NA	NA	NA	NA	NA	NA	NA	NA	NA	NA	NA	NA	NA	NA	NA	NA	NA	NA	NA	NA	NA	NA	NA	NA	NA	NA	NA	NA	NA	NA	NA	NA	NA
DAG 15:1;0-15:1;0	DAG	30	2	0	NA	NA	NA	NA	NA	NA	NA	3.7117	NA	NA	NA	NA	2.29555	NA	NA	NA	NA	NA	NA	NA	NA	NA	NA	NA	NA	NA	NA	NA	NA	NA	NA	NA	NA	NA	NA	NA	NA	NA	NA	NA	NA	NA	NA	NA	NA
DAG 15:1;0-16:0;0	DAG	31	1	0	4.14782	3.58686	9.53626	6.23098	2.23392	NA	16.6052	18.7814	4.09453	3.04602	5.19114	8.2029	19.9295	4.09665	8.52064	9.90294	3.37845	9.93265	2.90449	2.1154	4.08525	3.48111	5.00462	3.605	3.28734	3.41917	2.2159	3.29709	6.94981	2.95327	8.0421	9.18723	2.51028	5.49259	NA	5.02992	3.09956	NA	3.34861	NA	NA	NA	3.05173	6.09787	NA
DAG 15:1;0-16:1;0	DAG	31	2	0	6.36312	NA	11.3934	9.19406	NA	2.40536	22.5095	18.5773	5.22185	4.0292	6.40107	7.94665	20.1291	5.79962	10.6975	13.5463	NA	10.046	4.23643	2.88448	5.10721	6.40806	8.04458	NA	4.56091	6.38264	3.50593	NA	8.21625	3.8237	9.87909	12.6372	3.8694	7.85981	2.89038	5.80461	3.98014	NA	4.6493	NA	NA	NA	4.42649	8.46984	NA
DAG 15:1;0-17:0;0	DAG	32	1	0	NA	NA	NA	NA	NA	NA	4.02946	4.71026	NA	NA	NA	NA	3.69211	NA	NA	NA	NA	NA	NA	NA	NA	NA	NA	NA	NA	NA	NA	NA	NA	NA	NA	2.54558	NA	NA	NA	NA	NA	NA	NA	NA	NA	NA	NA	NA	NA
DAG 15:1;0-17:1;0	DAG	32	2	0	NA	NA	NA	NA	NA	NA	2.97832	4.25654	NA	NA	NA	NA	3.05365	NA	NA	NA	NA	NA	NA	NA	NA	NA	NA	NA	NA	NA	NA	NA	NA	NA	NA	NA	NA	NA	NA	NA	NA	NA	NA	NA	NA	NA	NA	NA	NA
DAG 15:1;0-18:0;0	DAG	33	1	0	NA	NA	NA	NA	NA	NA	2.63643	2.24672	NA	NA	NA	NA	2.81426	NA	NA	NA	NA	NA	NA	NA	NA	NA	NA	NA	NA	NA	NA	NA	NA	NA	NA	NA	NA	NA	NA	NA	NA	NA	NA	NA	NA	NA	NA	NA	NA
DAG 15:1;0-18:1;0	DAG	33	2	0	2.04522	NA	3.9989	5.9177	NA	NA	8.87469	10.2177	2.47618	NA	3.07462	3.5219	11.735	NA	4.5222	6.50135	NA	3.12686	NA	NA	2.53222	NA	3.20627	NA	NA	NA	NA	NA	3.81616	2.00726	4.30804	5.12989	NA	4.3388	NA	2.19942	NA	NA	NA	2.29673	NA	NA	NA	4.10504	NA
DAG 15:1;0-18:2;0	DAG	33	3	0	NA	NA	NA	NA	NA	NA	4.67353	6.45021	NA	NA	NA	NA	14.3089	NA	NA	NA	NA	NA	NA	NA	NA	NA	NA	NA	NA	NA	NA	NA	NA	NA	NA	3.90414	NA	NA	NA	NA	NA	NA	NA	NA	NA	NA	NA	3.40101	NA
DAG 15:1;0-18:3;0	DAG	33	4	0	NA	NA	NA	NA	NA	NA	NA	NA	NA	NA	NA	NA	NA	NA	3.94919	NA	NA	NA	NA	NA	NA	NA	NA	NA	NA	NA	NA	NA	NA	NA	NA	NA	NA	NA	NA	NA	NA	NA	NA	NA	NA	NA	NA	NA	NA
DAG 16:0;0-16:0;0	DAG	32	0	0	NA	NA	73.6369	NA	61.3943	NA	60.5258	NA	NA	41.2101	NA	NA	97.2922	NA	NA	62.8083	NA	NA	NA	NA	35.306	NA	NA	NA	NA	46.812	NA	NA	NA	NA	NA	NA	NA	NA	NA	NA	NA	NA	NA	NA	NA	NA	NA	NA	NA
DAG 16:0;0-16:1;0	DAG	32	1	0	NA	NA	65.8065	49.8423	NA	NA	98.12	68.674	31.0202	18.3708	29.4271	33.1644	122.891	NA	44.6513	81.6298	22.4692	50.4747	NA	NA	29.2358	41.1354	30.6777	15.2779	27.8633	16.682	NA	22.1872	52.1577	NA	80.2081	58.0296	14.3347	24.7562	NA	40.8747	NA	NA	26.5679	NA	NA	NA	NA	39.1253	NA
DAG 16:0;0-16:2;0	DAG	32	2	0	NA	NA	NA	NA	NA	NA	2.13261	NA	NA	NA	NA	NA	2.52628	NA	NA	NA	NA	NA	NA	NA	NA	NA	NA	NA	NA	NA	NA	NA	NA	NA	NA	NA	NA	NA	NA	NA	NA	NA	NA	NA	NA	NA	NA	NA	NA
DAG 16:0;0-17:0;0	DAG	33	0	0	NA	NA	NA	NA	NA	NA	NA	NA	NA	NA	19.4324	NA	NA	NA	70.3194	NA	NA	NA	NA	NA	19.5692	NA	NA	26.5754	NA	11.7511	NA	NA	NA	NA	NA	NA	NA	NA	NA	NA	NA	NA	NA	NA	NA	NA	NA	NA	NA
DAG 16:0;0-17:1;0	DAG	33	1	0	6.67486	4.75707	12.5939	12.5437	3.69827	2.98453	23.161	18.8009	6.91403	6.29169	8.90865	9.6703	30.7304	5.80531	14.2798	16.7795	5.04362	14.8936	3.96224	4.22125	7.61323	6.4486	9.83548	6.37867	5.61171	5.0078	4.47394	6.21853	9.32551	6.35918	11.9211	13.9336	3.99432	8.05051	3.21351	7.35081	6.20669	NA	5.6088	2.12745	14.8273	NA	NA	11.1326	4.13413
DAG 16:0;0-18:0;0	DAG	34	0	0	12.2323	7.0489	92.8289	18.9637	246.907	7.67804	40.0856	23.0074	15.2777	25.6803	16.9916	119.009	53.6545	20.8038	38.2928	33.1426	12.7767	44.8289	19.5093	10.3553	21.2294	17.1349	32.7665	17.4087	8.14295	25.642	7.15443	38.9726	25.1124	13.4793	32.6945	38.2188	14.3078	15.942	15.498	15.1547	8.57243	NA	14.5596	13.6783	98.9142	5.41367	15.4215	16.7926	25.2793
DAG 16:0;0-18:1;0	DAG	34	1	0	29.7056	NA	31.8396	213.791	NA	NA	65.1661	66.1295	25.5607	13.7877	22.3978	135.254	161.161	22.3132	36.8498	130.934	35.0536	83.8719	18.6067	30.2085	31.2415	29.1188	36.6939	23.0152	NA	18.5901	24.8624	34.3764	32.2776	NA	45.3577	36.3922	16.0096	35.6271	19.4414	35.0555	NA	NA	19.822	NA	46.9176	NA	NA	27.2	27.7078
DAG 16:0;0-18:2;0	DAG	34	2	0	8.48631	3.74321	9.33678	80.7782	3.39396	2.22282	20.5828	18.033	6.5643	3.08091	6.98039	20.6583	89.9128	8.32737	7.80999	34.3621	8.67336	15.4599	4.13828	5.40325	8.29004	25.8837	9.87291	4.29818	5.36737	3.99906	4.93046	5.385	11.1001	5.24022	19.8425	11.8633	4.41486	13.8408	3.21682	9.69762	2.71276	NA	5.12789	NA	10.2616	NA	13.5398	7.67036	9.48362
DAG 16:0;0-18:3;0	DAG	34	3	0	NA	NA	NA	5.5297	NA	NA	NA	NA	NA	NA	NA	NA	NA	NA	NA	4.61247	NA	NA	NA	NA	NA	2.84519	NA	NA	NA	NA	NA	NA	NA	NA	NA	NA	NA	2.23057	NA	NA	NA	NA	NA	NA	NA	NA	NA	NA	NA
DAG 16:0;0-19:0;0	DAG	35	0	0	NA	NA	NA	NA	NA	NA	NA	NA	NA	NA	NA	NA	NA	NA	NA	NA	NA	NA	NA	NA	NA	NA	NA	NA	NA	NA	NA	NA	NA	NA	4.95573	NA	NA	NA	NA	NA	NA	NA	NA	NA	NA	NA	NA	NA	NA
DAG 16:0;0-19:1;0	DAG	35	1	0	NA	NA	NA	NA	NA	NA	5.3351	4.44428	NA	NA	NA	NA	4.93017	NA	4.44717	7.05479	NA	NA	NA	NA	NA	NA	NA	NA	NA	NA	NA	NA	2.01101	NA	2.74956	NA	NA	NA	NA	2.19232	NA	NA	NA	NA	NA	NA	NA	2.80126	NA
DAG 16:0;0-20:1;0	DAG	36	1	0	NA	NA	NA	38.4883	NA	NA	6.78111	22.1208	NA	NA	NA	NA	3.85188	NA	4.27368	5.5823	NA	NA	NA	NA	NA	NA	NA	NA	NA	NA	NA	NA	NA	NA	3.50734	NA	NA	NA	NA	NA	NA	NA	NA	NA	NA	NA	NA	NA	NA
DAG 16:0;0-20:2;0	DAG	36	2	0	NA	NA	2.82988	2.22442	NA	NA	3.68567	5.35508	NA	NA	NA	NA	5.36709	NA	NA	3.18602	NA	NA	NA	NA	NA	NA	NA	NA	NA	NA	2.34308	NA	NA	NA	3.3321	2.75658	NA	NA	NA	NA	NA	NA	NA	NA	NA	NA	NA	2.56233	NA
DAG 16:0;0-20:3;0	DAG	36	3	0	NA	NA	NA	NA	NA	NA	NA	2.05851	NA	NA	NA	NA	3.49163	NA	NA	NA	NA	NA	NA	NA	NA	NA	NA	NA	NA	NA	NA	NA	NA	NA	NA	NA	NA	NA	NA	NA	NA	NA	NA	NA	NA	NA	NA	NA	NA
DAG 16:0;0-21:0;0	DAG	37	0	0	NA	NA	NA	NA	NA	NA	NA	NA	NA	NA	NA	NA	NA	NA	NA	NA	NA	NA	NA	NA	NA	NA	NA	NA	NA	NA	NA	NA	NA	NA	11.4457	NA	NA	NA	NA	NA	NA	NA	NA	NA	NA	NA	NA	NA	NA
DAG 16:0;0-22:0;0	DAG	38	0	0	NA	NA	NA	NA	NA	NA	NA	NA	NA	NA	NA	NA	NA	NA	NA	NA	NA	NA	NA	NA	NA	NA	NA	NA	NA	NA	NA	NA	NA	NA	NA	NA	NA	NA	NA	NA	NA	NA	NA	NA	NA	NA	NA	NA	NA
DAG 16:0;0-24:0;0	DAG	40	0	0	NA	NA	NA	NA	NA	NA	NA	NA	NA	NA	NA	NA	NA	NA	NA	NA	NA	NA	NA	NA	NA	NA	NA	NA	NA	NA	NA	NA	NA	NA	NA	NA	NA	NA	NA	NA	NA	NA	NA	NA	NA	NA	NA	7.66429	NA
DAG 16:1;0-16:1;0	DAG	32	2	0	10.2019	11.9053	37.7384	29.1016	NA	NA	56.1272	32.7481	16.2272	8.05369	14.4875	16.055	58.1184	9.10588	17.6993	41.2502	13.3431	23.9394	8.58496	7.50353	13.845	21.887	14.8011	NA	14.525	9.43173	8.46261	8.48971	26.3754	8.13843	43.3623	32.0204	5.89465	12.3452	NA	17.4042	9.42728	NA	14.0211	NA	NA	NA	13.0866	28.2696	NA
DAG 16:1;0-16:2;0	DAG	32	3	0	NA	NA	NA	NA	NA	NA	4.85394	2.88543	3.38628	NA	NA	NA	11.1918	NA	5.97162	NA	NA	NA	NA	3.59962	NA	4.128	NA	NA	NA	NA	NA	NA	2.95284	NA	2.73471	NA	NA	5.58948	NA	NA	NA	NA	NA	NA	NA	NA	NA	2.21289	NA
DAG 16:1;0-17:0;0	DAG	33	1	0	NA	NA	18.7207	NA	NA	NA	31.87	21.3207	NA	7.18468	9.74206	NA	30.4327	NA	NA	19.5605	NA	NA	NA	NA	8.69033	NA	NA	9.35046	NA	5.78997	NA	NA	NA	NA	18.7132	19.083	4.85752	NA	NA	NA	NA	2.75441	NA	NA	NA	NA	NA	NA	NA
DAG 16:1;0-17:1;0	DAG	33	2	0	5.66812	4.23824	11.273	12.0021	NA	2.97071	24.8601	15.7082	5.69218	4.12964	6.47868	5.33159	24.6875	4.15501	9.8876	15.8385	5.08898	8.97384	4.67285	3.30313	6.23592	5.70757	8.87973	NA	4.80433	4.78007	4.08615	NA	8.81906	5.84059	11.5526	13.1943	3.20099	7.10365	3.16209	6.21904	4.32553	2.09889	4.95725	NA	NA	NA	5.04367	10.3238	NA
DAG 16:1;0-18:0;0	DAG	34	1	0	2.82672	2.50669	12.3641	5.47527	2.47922	NA	15.9654	11.6303	5.39166	3.55105	4.89048	15.7666	17.2472	4.90063	5.31804	12.0964	3.2151	NA	3.10857	3.62429	3.92636	5.73666	5.35745	2.87263	3.53923	3.16073	3.47097	5.60445	7.16187	2.56005	11.0376	9.33643	3.40291	4.71506	2.33003	4.9139	2.48369	NA	3.56137	NA	2.6215	NA	2.04327	6.49628	3.79129
DAG 16:1;0-18:1;0	DAG	34	2	0	9.56912	7.74526	25.7967	62.6591	5.9308	4.74505	54.8134	35.7903	15.2629	7.21001	15.2727	24.4816	68.1409	10.9193	20.9897	56.845	11.6292	21.1408	7.69922	7.65573	16.6258	19.1448	21.1738	6.76286	12.781	10.5391	12.0392	9.20598	23.3688	6.63124	43.6418	30.7576	7.57542	18.9109	6.34836	16.4901	7.91653	NA	13.9492	NA	6.71096	NA	NA	26.652	10.0563
DAG 16:1;0-18:2;0	DAG	34	3	0	4.03442	NA	NA	19.3015	NA	NA	19.5157	14.3202	6.01147	3.41155	6.98346	7.95929	31.9994	4.45348	6.3814	13.5989	NA	6.82198	2.96756	2.61105	5.08285	7.69846	6.32413	NA	4.1466	4.87237	3.71855	NA	9.20217	NA	17.0666	10.9687	3.0039	7.20613	2.00016	5.50316	NA	NA	5.01009	NA	NA	NA	NA	9.06509	NA
DAG 16:1;0-18:3;0	DAG	34	4	0	NA	NA	NA	NA	NA	NA	4.58773	NA	NA	NA	NA	NA	NA	NA	NA	NA	NA	NA	NA	NA	NA	NA	NA	NA	NA	NA	NA	NA	NA	NA	NA	NA	NA	NA	NA	NA	NA	NA	NA	NA	NA	NA	NA	NA	NA
DAG 16:1;0-19:0;0	DAG	35	1	0	2.72933	NA	2.23046	NA	NA	NA	NA	3.3422	NA	NA	NA	NA	2.94901	NA	NA	NA	NA	NA	NA	NA	NA	NA	NA	NA	NA	NA	NA	NA	NA	NA	NA	2.03918	NA	NA	NA	NA	NA	NA	NA	NA	NA	NA	NA	NA	NA
DAG 16:1;0-19:1;0	DAG	35	2	0	NA	NA	NA	NA	NA	NA	2.38746	NA	NA	NA	NA	NA	2.47783	NA	NA	2.8188	NA	NA	NA	NA	NA	NA	NA	NA	NA	NA	NA	NA	NA	NA	NA	NA	NA	NA	NA	NA	NA	NA	NA	NA	NA	NA	NA	NA	NA
DAG 16:1;0-20:1;0	DAG	36	2	0	NA	NA	NA	2.23225	NA	NA	3.06742	NA	NA	NA	NA	NA	NA	NA	NA	NA	NA	NA	NA	NA	NA	NA	NA	NA	NA	NA	2.11935	NA	NA	NA	2.2868	NA	NA	NA	NA	NA	NA	NA	NA	NA	NA	NA	NA	NA	NA
DAG 16:1;0-20:2;0	DAG	36	3	0	NA	NA	NA	4.45687	NA	NA	3.47858	2.98975	NA	NA	NA	NA	4.1821	NA	NA	2.87491	NA	NA	NA	NA	NA	NA	NA	NA	NA	NA	NA	NA	NA	NA	2.62009	NA	NA	NA	NA	NA	NA	NA	NA	NA	NA	NA	NA	2.02967	NA
DAG 16:1;0-20:3;0	DAG	36	4	0	NA	NA	NA	2.44555	NA	NA	NA	NA	NA	NA	NA	NA	2.44277	NA	NA	NA	NA	NA	NA	NA	NA	NA	NA	NA	NA	NA	NA	NA	NA	NA	NA	NA	NA	NA	NA	NA	NA	NA	NA	NA	NA	NA	NA	NA	NA
DAG 16:1;0-23:0;0	DAG	39	1	0	NA	NA	NA	NA	NA	NA	NA	NA	NA	NA	NA	NA	NA	13.463	NA	NA	NA	NA	NA	NA	NA	NA	NA	NA	NA	NA	NA	NA	7.69499	NA	NA	NA	NA	NA	NA	NA	NA	NA	NA	NA	NA	NA	NA	NA	NA
DAG 16:1;0-24:0;0	DAG	40	1	0	NA	NA	22.2338	NA	NA	NA	NA	NA	NA	NA	NA	NA	25.2553	NA	NA	NA	NA	NA	NA	NA	NA	NA	NA	NA	NA	NA	NA	NA	NA	NA	NA	NA	NA	NA	NA	NA	NA	NA	8.72646	NA	NA	NA	NA	NA	NA
DAG 17:0;0-17:0;0	DAG	34	0	0	NA	NA	NA	NA	NA	NA	NA	NA	NA	NA	NA	NA	NA	NA	NA	NA	NA	NA	NA	NA	NA	NA	NA	NA	NA	2.30052	NA	NA	NA	NA	NA	NA	NA	NA	NA	NA	NA	NA	NA	NA	NA	NA	NA	NA	NA
DAG 17:0;0-17:1;0	DAG	34	1	0	NA	NA	2.67327	NA	NA	NA	5.83279	5.60854	NA	NA	NA	NA	5.98521	NA	2.67754	2.26869	NA	NA	NA	NA	NA	NA	NA	NA	NA	NA	NA	2.29535	NA	NA	2.20158	4.06304	NA	NA	NA	NA	NA	NA	NA	NA	NA	NA	NA	2.1796	NA
DAG 17:0;0-18:0;0	DAG	35	0	0	9.45667	NA	NA	11.6555	6.83528	3.49896	14.3948	11.7258	NA	5.33568	11.5986	15.0057	NA	6.87988	36.1238	16.2019	NA	NA	8.52446	5.83276	7.12047	NA	9.48946	NA	NA	NA	4.94609	NA	5.35944	NA	6.55886	NA	5.26748	5.80832	NA	7.58189	NA	NA	NA	NA	NA	NA	NA	16.3812	NA
DAG 17:0;0-18:1;0	DAG	35	1	0	10.568	4.72977	15.3199	13.4295	5.90607	5.79854	19.8929	18.0602	10.4687	9.59628	11.3259	36.9806	22.6188	11.4962	12.7416	14.5817	5.78072	NA	7.66508	18.6992	10.4239	8.84377	14.2258	10.5299	6.8982	9.98033	11.6041	12.3684	7.18685	12.4335	13.5979	17.6754	5.57471	9.71853	9.65507	8.85663	9.99117	4.42216	6.31848	7.45108	10.4586	NA	NA	11.6964	NA
DAG 17:0;0-18:2;0	DAG	35	2	0	NA	NA	2.0585	2.94488	NA	NA	4.81959	4.67515	NA	NA	NA	NA	7.08216	NA	2.29009	3.17817	NA	2.90773	NA	NA	NA	NA	2.89254	NA	NA	NA	NA	NA	2.92846	NA	3.63441	4.08234	NA	NA	NA	NA	NA	NA	NA	NA	NA	NA	NA	2.38051	NA
DAG 17:0;0-19:1;0	DAG	36	1	0	NA	NA	NA	NA	NA	NA	NA	9.694	NA	NA	NA	NA	NA	NA	NA	NA	NA	NA	NA	NA	NA	NA	NA	NA	NA	NA	NA	NA	NA	NA	NA	NA	NA	NA	NA	NA	NA	NA	NA	NA	NA	NA	NA	NA	NA
DAG 17:0;0-20:2;0	DAG	37	2	0	NA	NA	NA	NA	NA	NA	NA	3.59001	NA	NA	NA	NA	NA	NA	NA	NA	NA	NA	NA	NA	NA	NA	NA	NA	NA	NA	NA	NA	NA	NA	NA	NA	NA	NA	NA	NA	NA	NA	NA	NA	NA	NA	NA	NA	NA
DAG 17:1;0-17:1;0	DAG	34	2	0	NA	NA	NA	NA	NA	NA	2.34221	NA	NA	NA	NA	NA	2.33126	NA	NA	NA	NA	NA	NA	NA	NA	NA	NA	NA	NA	NA	NA	NA	NA	NA	NA	NA	NA	NA	NA	NA	NA	NA	NA	NA	NA	NA	NA	NA	NA
DAG 17:1;0-18:0;0	DAG	35	1	0	NA	NA	NA	NA	NA	NA	4.99189	2.68169	NA	NA	NA	7.08864	4.35797	NA	2.16308	3.42768	NA	NA	NA	NA	NA	NA	NA	NA	NA	NA	NA	NA	NA	NA	NA	NA	NA	NA	NA	NA	NA	NA	NA	NA	NA	NA	NA	NA	NA
DAG 17:1;0-18:1;0	DAG	35	2	0	6.94168	7.07504	6.38125	11.0902	NA	3.84216	14.6862	11.7123	5.43656	5.7909	6.31779	12.0011	14.333	5.769	8.05977	11.3086	6.39617	8.6872	4.57643	5.82396	6.51394	5.06149	8.27934	NA	NA	5.45579	4.70997	NA	5.89468	8.53093	6.99393	10.392	3.48018	7.47038	4.76617	6.72012	5.79306	3.66701	6.13125	NA	9.85054	NA	NA	8.93283	NA
DAG 17:1;0-18:2;0	DAG	35	3	0	NA	NA	NA	NA	NA	NA	7.56895	NA	NA	NA	NA	NA	6.38925	NA	3.82487	5.93569	NA	NA	NA	NA	2.69066	NA	8.32669	NA	NA	NA	NA	NA	NA	NA	NA	5.16029	NA	3.91736	NA	NA	NA	NA	NA	NA	NA	NA	NA	3.92094	NA
DAG 17:1;0-20:1;0	DAG	37	2	0	NA	NA	NA	NA	NA	NA	NA	3.13383	NA	NA	NA	NA	NA	NA	NA	NA	NA	NA	NA	NA	NA	NA	NA	NA	NA	NA	NA	NA	NA	NA	NA	NA	NA	NA	NA	NA	NA	NA	NA	NA	NA	NA	NA	NA	NA
DAG 17:2;0-18:1;0	DAG	35	3	0	NA	NA	NA	NA	NA	NA	NA	NA	NA	NA	NA	NA	2.37869	NA	NA	NA	NA	NA	NA	NA	NA	NA	NA	NA	NA	NA	NA	NA	NA	NA	NA	NA	NA	NA	NA	NA	NA	NA	NA	NA	NA	NA	NA	NA	NA
DAG 18:0;0-18:0;0	DAG	36	0	0	NA	NA	47.5837	NA	253.763	NA	NA	NA	NA	9.09126	10.1828	139.882	NA	NA	NA	NA	NA	NA	NA	NA	9.01639	NA	NA	NA	NA	8.72839	NA	NA	NA	NA	NA	NA	7.12954	NA	NA	NA	NA	6.60204	NA	NA	54.5288	NA	NA	NA	NA
DAG 18:0;0-18:1;0	DAG	36	1	0	37.269	6.41992	32.2565	NA	37.191	18.2578	32.0756	141.255	35.5902	26.9184	11.2	728.394	68.3161	86.0644	12.3501	75.5343	22.129	125.157	NA	137.976	38.0817	13.6411	30.0444	NA	7.47932	37.9406	113.807	192.657	14.7339	50.7528	22.5801	NA	30.8784	13.0199	42.1305	39.6956	6.59331	3.72169	18.3239	60.1864	97.7249	NA	10.3628	11.9562	37.7129
DAG 18:0;0-18:2;0	DAG	36	2	0	2.14098	NA	2.41842	13.947	NA	NA	4.46464	4.76716	2.58882	NA	NA	19.3788	42.1793	5.72437	2.27149	8.99717	2.71781	3.42193	NA	NA	2.16405	8.72576	3.89929	NA	NA	NA	NA	6.78747	2.54343	2.69108	5.04856	NA	NA	3.46304	NA	3.05463	NA	NA	NA	NA	NA	NA	NA	NA	3.03933
DAG 18:0;0-20:2;0	DAG	38	2	0	NA	NA	NA	NA	NA	NA	NA	NA	NA	NA	NA	NA	NA	NA	NA	NA	NA	NA	NA	NA	NA	NA	NA	NA	NA	NA	NA	NA	NA	NA	NA	NA	NA	NA	NA	NA	NA	NA	NA	NA	NA	NA	NA	NA	NA
DAG 18:1;0-18:1;0	DAG	36	2	0	25.8471	8.91565	11.5012	403.092	14.8518	6.90668	33.682	40.2368	21.4931	4.70638	11.7145	154.738	193.721	23.5531	18.5155	106.43	24.5078	56.2736	15.7397	23.3058	28.3229	19.8583	31.0089	13.0284	8.86604	10.5089	18.2058	31.8096	19.8279	11.1638	30.7137	19.3429	11.7156	36.3246	15.8944	15.8616	6.5214	5.84972	11.2014	11.4947	26.2722	NA	13.6056	15.5172	31.551
DAG 18:1;0-18:2;0	DAG	36	3	0	14.3356	4.51947	NA	207.978	NA	2.54392	22.3997	17.5053	10.8516	6.74922	8.06235	50.5977	217.742	17.2009	12.1851	61.4333	14.1197	17.4216	6.60674	7.14021	17.9581	47.7899	18.0867	NA	4.34933	11.4874	7.64848	11.3244	15.1885	6.50457	32.6793	10.1525	NA	26.7043	6.92294	8.70702	NA	4.08433	6.3137	3.9798	11.6145	NA	10.3115	8.17615	17.1621
DAG 18:1;0-18:3;0	DAG	36	4	0	5.9937	3.25266	NA	18.1029	NA	NA	6.36856	6.85614	3.61568	NA	NA	4.35014	21.9136	3.79648	4.35294	18.4944	7.13876	6.72271	2.07229	2.03324	5.77637	14.9372	5.62169	NA	4.00851	2.71122	3.00914	5.73631	7.07931	2.17164	9.63098	3.82171	NA	9.85944	2.35998	3.11459	NA	NA	2.45126	NA	5.44793	NA	NA	NA	5.1984
DAG 18:1;0-19:0;0	DAG	37	1	0	NA	NA	NA	NA	NA	NA	NA	NA	NA	NA	NA	NA	NA	NA	NA	NA	NA	NA	NA	NA	NA	NA	NA	NA	NA	NA	NA	NA	NA	NA	NA	NA	NA	NA	NA	NA	NA	NA	NA	NA	NA	NA	NA	NA	NA
DAG 18:1;0-19:1;0	DAG	37	2	0	NA	NA	NA	NA	NA	NA	10.0049	6.73914	NA	2.61417	3.78722	NA	9.08248	NA	5.09215	14.0006	NA	NA	NA	14.3973	NA	NA	NA	NA	NA	NA	NA	NA	NA	NA	4.32681	NA	NA	3.46011	NA	NA	NA	NA	NA	NA	NA	NA	NA	7.70972	NA
DAG 18:1;0-20:1;0	DAG	38	2	0	NA	NA	NA	10.8927	NA	NA	13.8869	106.054	18.3589	NA	NA	229.74	12.0632	NA	NA	19.505	NA	62.2616	NA	NA	8.40578	NA	NA	NA	NA	NA	64.8716	NA	5.7003	NA	6.80689	NA	NA	5.97421	NA	NA	NA	NA	6.31313	NA	NA	NA	NA	NA	NA
DAG 18:1;0-20:2;0	DAG	38	3	0	NA	NA	NA	NA	NA	NA	NA	23.1294	NA	NA	NA	NA	NA	NA	NA	NA	NA	NA	NA	NA	NA	NA	NA	NA	NA	NA	11.5775	NA	NA	NA	4.127	NA	NA	NA	NA	NA	NA	NA	NA	NA	NA	NA	NA	3.66816	NA
DAG 18:2;0-18:2;0	DAG	36	4	0	2.21774	NA	NA	34.1404	NA	NA	2.90113	2.78095	4.37954	NA	3.15654	18.7483	109.772	9.48239	NA	11.9343	NA	3.7306	NA	NA	2.15754	59.3596	3.30251	NA	NA	NA	2.31708	2.54251	3.03123	3.05458	13.1017	2.60786	NA	5.27517	NA	NA	NA	NA	NA	NA	NA	NA	8.72335	NA	5.91272
DAG 18:2;0-18:3;0	DAG	36	5	0	NA	NA	NA	NA	NA	NA	NA	NA	NA	NA	NA	NA	16.2261	NA	NA	5.69149	NA	NA	NA	NA	NA	18.3697	NA	NA	NA	NA	NA	NA	NA	NA	NA	NA	NA	4.70582	NA	NA	NA	NA	NA	NA	NA	NA	NA	NA	NA
DAG 22:0;0-22:0;0	DAG	44	0	0	NA	NA	NA	NA	NA	NA	NA	NA	NA	NA	NA	NA	NA	NA	NA	NA	NA	NA	NA	NA	NA	NA	NA	NA	NA	NA	NA	NA	NA	NA	NA	NA	NA	NA	NA	NA	NA	NA	NA	NA	NA	NA	NA	NA	NA
EOH 65:3;3	EOH	65	3	3	NA	NA	NA	NA	NA	NA	NA	NA	NA	NA	NA	6.7128	NA	NA	NA	NA	NA	NA	NA	NA	NA	NA	NA	3.97483	NA	NA	NA	NA	NA	NA	NA	NA	NA	NA	6.72846	NA	NA	6.09959	NA	NA	NA	NA	NA	4.00142	NA
EOH 66:3;3	EOH	66	3	3	NA	NA	9.47874	14.6367	NA	15.6498	NA	10.3102	16.1523	NA	10.0859	NA	13.8496	7.1905	9.21524	NA	NA	NA	18.6986	12.0194	NA	15.6416	NA	NA	10.4053	19.3093	NA	NA	14.493	12.013	18.7563	10.7873	NA	10.0845	18.0766	NA	13.2255	18.3518	NA	NA	9.83341	NA	19.2696	11.6904	NA
EOH 67:3;3	EOH	67	3	3	6.14231	6.56899	6.32105	11.4192	NA	10.4885	6.32683	7.74764	8.93749	NA	6.75051	NA	7.95388	NA	NA	NA	7.77026	NA	NA	NA	NA	NA	NA	7.95333	7.52785	10.8172	NA	NA	10.6525	NA	14.7012	NA	8.01562	7.9053	10.8914	7.93743	9.39371	12.2989	NA	NA	NA	11.6931	9.76645	10.3866	6.14715
EOH 68:3;3	EOH	68	3	3	NA	9.1681	NA	14.4655	NA	18.5997	NA	13.5247	18.2266	12.419	12.0634	NA	NA	9.41483	NA	NA	NA	NA	20.1704	NA	11.2706	20.979	12.4447	NA	12.8237	21.8066	NA	10.4805	18.8267	14.8845	23.0414	NA	12.6803	NA	19.5776	12.5842	14.6809	19.8679	13.3136	NA	NA	16.5013	20.4771	15.4203	NA
EOH 69:3;3	EOH	69	3	3	NA	NA	NA	NA	NA	NA	NA	NA	NA	NA	NA	NA	7.26731	NA	NA	NA	NA	NA	8.05534	NA	NA	14.9452	NA	NA	NA	NA	NA	NA	NA	NA	16.8045	NA	NA	NA	10.1055	NA	NA	12.1182	NA	NA	NA	NA	NA	NA	NA
EOH 70:3;3	EOH	70	3	3	NA	4.94572	NA	7.47005	NA	8.01173	NA	NA	8.10908	NA	NA	NA	8.12936	NA	NA	NA	NA	NA	NA	NA	NA	NA	NA	NA	NA	8.8113	NA	NA	NA	NA	10.6282	NA	NA	NA	NA	NA	NA	11.1937	NA	NA	NA	8.93921	NA	NA	NA
EOH 71:3;3	EOH	71	3	3	NA	NA	NA	NA	NA	NA	NA	NA	NA	NA	NA	NA	NA	NA	NA	NA	NA	NA	NA	NA	NA	NA	NA	NA	NA	NA	NA	NA	NA	NA	NA	NA	NA	NA	NA	NA	NA	7.25669	NA	NA	NA	NA	NA	NA	NA
EOP 65:2;3	EOP	65	2	3	NA	NA	NA	NA	NA	NA	NA	NA	NA	NA	NA	NA	NA	NA	NA	NA	NA	NA	NA	NA	NA	NA	NA	NA	NA	NA	NA	NA	NA	NA	4.96073	NA	NA	NA	NA	NA	NA	NA	NA	NA	NA	NA	NA	NA	NA
EOP 66:2;3	EOP	66	2	3	NA	NA	NA	NA	NA	NA	NA	NA	NA	NA	NA	NA	NA	NA	NA	NA	NA	NA	NA	NA	NA	NA	NA	NA	NA	NA	NA	NA	NA	NA	NA	NA	NA	NA	NA	NA	NA	NA	NA	NA	NA	NA	NA	NA	NA
EOP 68:2;3	EOP	68	2	3	NA	NA	NA	NA	NA	NA	NA	NA	NA	NA	NA	NA	NA	NA	NA	NA	NA	NA	3.84252	NA	NA	3.91665	NA	NA	NA	NA	NA	NA	NA	4.16271	NA	NA	NA	NA	NA	NA	NA	NA	NA	NA	NA	NA	NA	NA	NA
EOP 70:2;3	EOP	70	2	3	NA	NA	NA	NA	NA	NA	NA	NA	NA	NA	NA	NA	NA	NA	NA	NA	NA	NA	NA	2.8631	NA	NA	NA	NA	NA	NA	NA	NA	NA	NA	3.37759	NA	NA	NA	NA	NA	NA	NA	NA	NA	NA	NA	NA	NA	NA
EOS 64:3;2	EOS	64	3	2	NA	NA	NA	NA	NA	NA	NA	NA	NA	NA	NA	NA	NA	NA	NA	NA	NA	NA	NA	NA	NA	NA	NA	NA	NA	NA	NA	NA	NA	NA	2.47064	NA	NA	NA	NA	NA	NA	NA	NA	NA	NA	NA	NA	NA	NA
EOS 65:3;2	EOS	65	3	2	NA	NA	NA	NA	NA	NA	NA	NA	NA	NA	NA	NA	NA	NA	NA	NA	NA	NA	NA	NA	NA	NA	NA	NA	NA	NA	NA	NA	NA	NA	NA	NA	NA	NA	NA	NA	NA	NA	NA	NA	NA	NA	NA	NA	NA
EOS 66:3;2	EOS	66	3	2	NA	NA	NA	NA	NA	NA	9.63408	NA	22.0663	NA	8.60224	NA	11.9173	NA	NA	NA	NA	NA	16.02	10.8174	NA	NA	NA	NA	NA	23.7349	NA	NA	11.5698	NA	17.1566	10.2202	NA	8.67257	17.0534	NA	NA	16.9756	NA	NA	8.69959	14.5638	NA	NA	NA
EOS 67:3;2	EOS	67	3	2	NA	NA	6.68365	10.6182	NA	12.3568	NA	NA	14.6957	6.13264	NA	NA	9.62505	NA	NA	12.3507	NA	NA	NA	NA	NA	9.02378	NA	NA	8.60974	NA	NA	NA	NA	NA	14.4003	NA	7.5847	NA	NA	8.41017	NA	NA	NA	NA	NA	NA	NA	8.26212	NA
EOS 68:3;2	EOS	68	3	2	21.421	NA	18.1558	30.382	17.1552	37.3924	20.8422	23.769	41.631	18.4249	21.7713	21.05	33.9	15.6811	NA	38.586	19.4959	12.123	38.6915	25.3912	17.5058	35.1449	NA	20.4817	NA	44.6432	NA	16.2885	30.22	NA	44.4277	26.5286	19.9598	19.264	41.648	25.8558	25.2072	39.186	NA	NA	18.0691	28.7892	51.2971	NA	20.5187
EOS 69:3;2	EOS	69	3	2	NA	NA	NA	NA	NA	17.8221	9.26609	11.0756	16.6453	8.56546	NA	NA	15.0663	NA	NA	15.0339	NA	5.35386	17.3134	9.3948	7.75199	14.2791	NA	8.75482	9.78592	NA	NA	NA	NA	8.08473	17.1145	NA	10.7535	NA	15.1102	10.2357	11.8834	22.864	NA	NA	NA	NA	NA	13.7217	NA
EOS 70:3;2	EOS	70	3	2	17.798	12.564	14.8573	18.1437	13.0497	30.1101	16.1174	18.5189	27.9786	NA	16.0368	12.9461	27.1513	13.9251	13.1118	26.3101	15.6408	9.08522	29.3555	18.6072	14.2437	27.6202	NA	14.2095	15.6526	30.46	11.0259	15.2041	26.0578	16.074	25.4977	17.2266	18.5713	14.9736	25.2501	NA	19.0878	37.7314	16.4712	NA	14.0262	23.9898	31.1437	21.7862	18.2731
EOS 71:3;2	EOS	71	3	2	NA	NA	NA	4.16142	NA	8.07247	NA	NA	6.86338	NA	NA	NA	6.74368	NA	NA	NA	NA	NA	NA	NA	NA	NA	NA	NA	NA	NA	NA	NA	6.42834	NA	5.19886	NA	NA	NA	NA	NA	NA	NA	NA	NA	NA	NA	NA	NA	NA
EOS 72:3;2	EOS	72	3	2	NA	NA	NA	NA	NA	NA	NA	NA	6.74376	NA	NA	NA	NA	NA	NA	NA	NA	NA	NA	4.37808	NA	5.96926	NA	NA	NA	NA	NA	NA	NA	NA	NA	NA	4.71963	NA	NA	NA	NA	NA	NA	NA	NA	NA	NA	NA	4.53194
NdS 18:0;0-22:0;2	NdS	40	0	2	NA	NA	NA	NA	NA	NA	NA	NA	NA	NA	NA	NA	NA	NA	NA	NA	NA	NA	NA	NA	NA	2.39304	NA	NA	NA	2.18511	NA	NA	NA	NA	NA	NA	NA	NA	NA	NA	NA	NA	NA	NA	NA	NA	NA	NA	NA
NdS 18:0;2-24:0;0	NdS	42	0	2	NA	NA	NA	3.5808	2.28867	NA	3.6544	2.70677	NA	2.02668	2.08969	3.35898	4.93648	NA	3.29259	NA	NA	2.97275	3.11804	NA	NA	3.1944	3.20722	NA	NA	2.87214	3.34465	2.81482	2.70185	NA	3.12714	NA	NA	NA	2.40112	2.20393	2.05536	2.47772	NA	NA	2.62972	NA	NA	2.69485	2.40074
NdS 18:0;2-26:0;0	NdS	44	0	2	NA	NA	NA	NA	NA	NA	2.03501	3.24058	NA	NA	NA	NA	2.51604	NA	NA	2.76315	NA	NA	NA	NA	NA	NA	NA	NA	NA	NA	NA	NA	NA	NA	NA	NA	NA	NA	NA	NA	NA	NA	NA	NA	NA	NA	NA	NA	2.73359
NdS 19:0;2-24:0;0	NdS	43	0	2	NA	NA	NA	2.21135	NA	NA	NA	NA	NA	NA	NA	NA	2.39664	NA	NA	2.60081	NA	NA	NA	NA	NA	NA	NA	NA	NA	NA	NA	NA	NA	NA	NA	NA	NA	NA	NA	NA	NA	NA	NA	NA	NA	NA	NA	NA	NA
NdS 19:0;2-25:0;0	NdS	44	0	2	NA	NA	NA	NA	NA	NA	NA	NA	NA	NA	NA	NA	NA	NA	NA	2.11646	NA	NA	NA	NA	NA	NA	NA	NA	NA	NA	NA	NA	NA	NA	NA	NA	NA	NA	NA	NA	NA	NA	NA	NA	NA	NA	NA	NA	NA
NdS 19:0;2-26:0;0	NdS	45	0	2	NA	NA	NA	NA	NA	NA	NA	NA	NA	NA	NA	NA	2.79175	NA	NA	2.46763	NA	NA	NA	NA	NA	NA	NA	NA	NA	NA	NA	NA	NA	NA	NA	2.08953	NA	NA	NA	NA	NA	NA	NA	NA	NA	NA	NA	NA	NA
NdS 19:0;2-27:0;0	NdS	46	0	2	NA	NA	NA	NA	NA	NA	NA	NA	NA	NA	NA	NA	NA	NA	NA	NA	NA	NA	NA	NA	NA	NA	NA	NA	NA	NA	NA	NA	NA	NA	NA	NA	NA	NA	NA	NA	NA	NA	NA	NA	NA	NA	NA	NA	NA
NdS 20:0;2-22:0;0	NdS	42	0	2	NA	NA	NA	NA	NA	NA	NA	NA	NA	NA	NA	NA	NA	NA	NA	NA	NA	NA	NA	NA	NA	NA	NA	NA	NA	NA	NA	NA	NA	NA	NA	NA	NA	NA	NA	NA	NA	NA	NA	NA	NA	NA	NA	NA	NA
NdS 20:0;2-24:0;0	NdS	44	0	2	NA	NA	NA	NA	2.38464	2.94449	NA	NA	2.86334	2.35919	NA	NA	3.47293	NA	NA	NA	NA	NA	NA	NA	2.32491	4.10983	3.59604	NA	2.32095	NA	2.00358	4.1921	NA	NA	3.02165	3.69314	NA	2.07606	NA	NA	2.1342	NA	NA	NA	NA	2.16293	NA	NA	NA
NdS 20:0;2-26:0;0	NdS	46	0	2	NA	NA	NA	2.50878	NA	NA	3.70777	3.06921	NA	NA	NA	3.68074	4.29748	NA	NA	4.59089	NA	3.58591	2.24087	2.65874	NA	2.76884	NA	2.99257	NA	3.47165	3.72121	2.77917	NA	2.43644	4.35795	4.06786	NA	NA	NA	3.597	NA	NA	NA	NA	NA	NA	NA	NA	2.66809
NdS 20:0;2-28:0;0	NdS	48	0	2	NA	NA	NA	NA	NA	NA	NA	NA	NA	NA	NA	NA	NA	NA	NA	NA	NA	NA	NA	NA	NA	2.73035	NA	NA	NA	NA	NA	NA	NA	NA	NA	NA	NA	NA	NA	NA	NA	NA	NA	NA	NA	NA	NA	NA	NA
NdS 21:0;2-26:0;0	NdS	47	0	2	NA	NA	NA	NA	NA	NA	NA	NA	NA	NA	NA	NA	2.67036	NA	NA	NA	NA	NA	NA	NA	NA	NA	NA	NA	NA	NA	NA	NA	NA	NA	NA	NA	NA	NA	NA	NA	NA	NA	NA	NA	NA	NA	NA	NA	NA
NdS 22:0;2-24:0;0	NdS	46	0	2	NA	NA	NA	NA	NA	NA	NA	NA	2.73467	NA	2.45031	NA	2.21338	NA	3.69553	NA	NA	NA	NA	NA	NA	NA	3.25484	NA	NA	NA	NA	NA	3.26952	NA	NA	NA	NA	NA	2.91165	NA	NA	2.58237	NA	NA	NA	NA	2.07363	NA	NA
NdS 22:0;2-26:0;0	NdS	48	0	2	NA	NA	NA	NA	NA	2.14397	NA	NA	NA	NA	NA	NA	NA	NA	NA	NA	NA	NA	2.71079	NA	NA	NA	NA	NA	NA	NA	NA	NA	NA	2.65152	NA	2.45526	NA	NA	NA	NA	NA	2.13185	NA	NA	NA	NA	NA	NA	NA
NdS 24:0;0-24:0;2	NdS	48	0	2	NA	NA	NA	NA	NA	NA	NA	NA	NA	NA	NA	NA	NA	NA	NA	NA	NA	NA	NA	2.02477	NA	NA	NA	NA	NA	NA	NA	NA	2.44488	NA	NA	NA	NA	NA	NA	NA	NA	NA	NA	NA	NA	NA	NA	NA	NA
NH 16:1;3-26:0;0	NH	42	1	3	NA	NA	NA	NA	NA	NA	NA	NA	NA	NA	NA	NA	2.35651	NA	NA	NA	NA	NA	NA	NA	NA	NA	NA	NA	NA	NA	NA	NA	NA	NA	NA	NA	NA	NA	NA	NA	NA	NA	NA	NA	NA	NA	NA	NA	NA
NH 16:1;3-34:0;0	NH	50	1	3	NA	NA	NA	NA	NA	NA	NA	NA	NA	NA	NA	NA	2.68634	NA	NA	NA	NA	NA	NA	NA	NA	NA	NA	NA	NA	NA	NA	NA	NA	NA	NA	NA	NA	NA	NA	NA	NA	NA	NA	NA	NA	NA	NA	NA	NA
NH 17:1;3-24:0;0	NH	41	1	3	NA	2.50521	2.51913	4.39321	NA	NA	NA	2.85613	NA	2.2656	NA	NA	4.29118	NA	3.33903	5.51552	2.97175	3.97867	3.27327	NA	2.15393	3.05265	NA	NA	NA	2.69871	2.55739	2.26277	NA	3.43518	2.47557	NA	2.42508	NA	2.98003	NA	3.35107	2.77845	NA	NA	3.89704	NA	NA	NA	2.95166
NH 17:1;3-25:0;0	NH	42	1	3	NA	NA	NA	NA	NA	NA	NA	NA	NA	NA	NA	NA	NA	NA	NA	NA	NA	NA	NA	NA	NA	NA	NA	NA	NA	NA	NA	NA	NA	NA	NA	NA	NA	NA	NA	NA	NA	NA	NA	NA	NA	NA	NA	NA	NA
NH 17:1;3-26:0;0	NH	43	1	3	NA	4.78278	NA	5.10535	NA	NA	2.75841	NA	NA	4.49819	NA	3.69233	3.17506	NA	3.66688	4.21124	NA	3.71955	6.28827	2.0015	NA	NA	NA	NA	NA	2.22405	3.04845	NA	NA	4.33294	3.33372	3.27963	5.07706	NA	3.76311	NA	NA	2.34794	NA	NA	NA	NA	NA	3.24967	3.13779
NH 18:1;3-24:0;0	NH	42	1	3	5.28789	2.39388	4.40129	8.04167	3.76074	5.68976	7.19535	7.07332	5.29135	2.83571	NA	10.5229	5.29813	2.25286	8.07581	12.7922	6.3795	NA	8.00462	4.84082	3.13234	7.32554	NA	3.97445	5.36609	4.92694	NA	4.52417	7.10521	NA	6.06787	3.21177	5.92306	4.37969	7.66742	4.9388	7.97552	6.79125	NA	NA	4.08058	5.2943	2.66488	7.58515	5.83784
NH 18:1;3-25:0;0	NH	43	1	3	2.93361	NA	5.1066	NA	NA	2.34293	NA	NA	NA	NA	NA	3.14202	2.18362	NA	NA	2.79336	NA	NA	NA	NA	NA	NA	NA	NA	NA	NA	NA	NA	NA	NA	NA	2.70165	NA	NA	NA	NA	NA	2.50995	NA	NA	NA	4.51955	NA	2.83178	NA
NH 18:1;3-26:0;0	NH	44	1	3	5.92977	4.8674	5.25723	8.80581	6.57429	4.03444	NA	5.35006	6.95517	4.19136	2.40597	15.0322	11.3082	NA	NA	18.3796	NA	4.95617	7.32346	5.99654	4.26521	8.17085	NA	NA	5.69078	6.69026	5.20774	4.63018	4.79555	12.1921	7.79564	NA	7.43012	7.8765	7.14217	5.68188	6.3669	9.43336	2.7188	4.42639	7.7821	6.26035	4.30023	5.81214	5.10909
NH 18:1;3-28:0;0	NH	46	1	3	NA	NA	NA	NA	NA	NA	NA	NA	NA	NA	NA	NA	NA	NA	NA	NA	5.05373	NA	NA	NA	NA	NA	NA	NA	NA	NA	NA	NA	NA	2.65997	NA	NA	NA	NA	NA	NA	NA	NA	NA	3.98322	NA	NA	NA	NA	NA
NH 19:1;3-24:0;0	NH	43	1	3	NA	NA	NA	4.41004	4.00154	3.45935	2.92682	5.66379	NA	NA	3.6393	3.34052	3.23625	NA	2.77401	2.73633	NA	4.23471	NA	2.00911	2.70102	6.77306	NA	NA	NA	2.86697	3.12623	4.48118	NA	2.74255	2.17464	NA	NA	NA	2.45579	NA	NA	NA	3.80851	NA	NA	NA	NA	NA	2.30659
NH 19:1;3-26:0;0	NH	45	1	3	NA	NA	NA	4.36055	NA	4.45095	NA	4.3046	NA	3.13402	NA	7.63676	2.7205	NA	NA	3.67477	4.33035	NA	NA	3.32949	3.56621	NA	NA	2.4987	3.40543	2.21465	4.71525	2.32098	NA	NA	4.09981	NA	3.8481	NA	4.93719	NA	NA	NA	NA	NA	NA	NA	NA	NA	3.73557
NH 19:1;3-28:0;0	NH	47	1	3	NA	NA	NA	NA	NA	2.57772	NA	NA	NA	NA	NA	NA	NA	NA	NA	NA	NA	NA	NA	NA	NA	NA	NA	NA	NA	NA	NA	NA	NA	NA	NA	NA	NA	NA	NA	NA	NA	NA	NA	NA	NA	NA	NA	NA	NA
NH 20:0;0-28:1;3	NH	48	1	3	NA	NA	NA	NA	NA	NA	NA	NA	NA	NA	NA	NA	NA	NA	NA	NA	NA	NA	NA	NA	NA	NA	NA	NA	NA	NA	NA	NA	NA	NA	NA	NA	NA	NA	NA	NA	NA	NA	NA	NA	NA	NA	NA	NA	NA
NH 20:1;3-24:0;0	NH	44	1	3	NA	NA	NA	NA	2.96676	2.25739	NA	NA	NA	NA	NA	NA	4.11342	NA	NA	NA	NA	NA	NA	2.05646	NA	NA	NA	NA	NA	NA	3.26071	2.08296	NA	NA	NA	NA	NA	NA	2.07372	2.00407	NA	2.19475	NA	NA	2.82586	NA	NA	NA	NA
NH 20:1;3-25:0;0	NH	45	1	3	NA	NA	NA	NA	NA	NA	NA	NA	NA	NA	NA	NA	NA	NA	NA	NA	NA	NA	NA	NA	NA	NA	NA	NA	NA	NA	NA	NA	NA	NA	NA	NA	NA	NA	NA	NA	NA	NA	NA	NA	NA	NA	NA	NA	NA
NH 20:1;3-26:0;0	NH	46	1	3	NA	3.78782	5.0697	NA	6.4515	NA	5.42143	NA	NA	NA	5.50278	9.10521	4.87393	NA	5.09969	NA	NA	NA	6.52718	5.01541	5.58853	7.28407	NA	5.6841	NA	5.27541	7.6358	6.24814	NA	4.81746	5.16105	NA	4.62134	2.70307	5.55305	NA	5.46677	6.04244	5.01919	NA	NA	NA	5.51808	NA	3.28239
NH 20:1;3-28:0;0	NH	48	1	3	NA	NA	3.04586	NA	3.61157	3.86325	NA	NA	3.40558	2.51604	3.29616	5.18243	6.29879	NA	NA	6.42888	NA	3.63534	3.6856	NA	3.2626	4.1193	NA	3.25137	2.63719	3.18842	4.47431	3.54571	NA	NA	6.14453	NA	NA	NA	2.94073	2.27177	NA	3.9134	2.84169	NA	NA	2.12896	2.7845	NA	2.99972
NH 21:1;3-24:0;0	NH	45	1	3	NA	NA	NA	2.66881	4.52861	NA	NA	NA	NA	NA	NA	NA	2.1467	NA	NA	2.19544	NA	NA	NA	NA	NA	5.45717	NA	NA	NA	NA	NA	NA	NA	NA	2.14753	4.64138	NA	NA	NA	NA	NA	2.94786	2.00609	NA	NA	2.87527	NA	NA	NA
NH 21:1;3-26:0;0	NH	47	1	3	NA	NA	NA	3.85823	NA	NA	NA	NA	NA	NA	2.51406	NA	3.79057	NA	NA	NA	NA	NA	NA	NA	NA	3.63451	NA	NA	NA	NA	2.8198	2.5091	NA	NA	4.70776	NA	NA	2.70683	NA	NA	NA	NA	NA	NA	NA	NA	NA	NA	NA
NH 21:1;3-27:0;0	NH	48	1	3	NA	NA	NA	NA	NA	NA	NA	NA	NA	NA	NA	NA	NA	NA	NA	NA	NA	NA	NA	NA	NA	NA	NA	NA	NA	NA	NA	NA	NA	NA	NA	NA	NA	NA	NA	NA	NA	NA	NA	NA	NA	NA	NA	NA	NA
NH 21:1;3-28:0;0	NH	49	1	3	NA	NA	NA	NA	NA	NA	NA	NA	NA	NA	NA	NA	NA	NA	NA	NA	NA	NA	NA	NA	NA	NA	NA	NA	NA	NA	NA	NA	NA	NA	2.6695	NA	NA	NA	NA	NA	NA	NA	NA	NA	NA	NA	NA	NA	NA
NH 23:1;3-24:0;0	NH	47	1	3	NA	NA	NA	NA	NA	NA	NA	NA	NA	NA	NA	NA	NA	NA	NA	NA	NA	NA	NA	NA	NA	NA	NA	NA	NA	NA	NA	NA	NA	NA	NA	NA	NA	NA	NA	NA	NA	NA	NA	NA	NA	NA	NA	NA	NA
NP 14:0;0-30:0;3	NP	44	0	3	NA	NA	NA	NA	NA	NA	NA	NA	NA	NA	NA	NA	NA	NA	NA	NA	NA	NA	NA	NA	NA	NA	NA	NA	NA	NA	NA	NA	NA	NA	NA	NA	NA	NA	NA	NA	NA	NA	NA	NA	NA	NA	NA	NA	NA
NP 15:0;0-28:0;3	NP	43	0	3	NA	NA	NA	NA	NA	NA	NA	NA	NA	NA	NA	NA	NA	NA	NA	NA	NA	NA	NA	NA	NA	NA	NA	NA	NA	NA	NA	NA	NA	NA	NA	NA	NA	NA	NA	NA	NA	NA	NA	NA	NA	NA	NA	NA	NA
NP 15:0;0-30:0;3	NP	45	0	3	NA	NA	NA	NA	NA	NA	NA	NA	NA	NA	NA	NA	NA	NA	NA	NA	4.39625	NA	NA	NA	NA	NA	NA	NA	NA	NA	NA	5.8816	NA	NA	NA	NA	NA	NA	NA	NA	NA	NA	NA	NA	6.01382	NA	NA	NA	NA
NP 15:0;0-33:0;3	NP	48	0	3	NA	NA	NA	NA	NA	NA	NA	NA	NA	NA	NA	NA	NA	NA	NA	NA	NA	NA	NA	NA	NA	NA	NA	NA	NA	NA	NA	NA	NA	NA	NA	NA	NA	NA	NA	NA	NA	NA	NA	NA	NA	NA	NA	NA	NA
NP 16:0;3-24:0;0	NP	40	0	3	NA	NA	NA	NA	NA	NA	NA	NA	NA	NA	NA	NA	4.38098	NA	NA	2.8515	NA	NA	3.7544	NA	NA	NA	NA	NA	NA	NA	NA	NA	NA	NA	NA	NA	NA	NA	NA	NA	NA	NA	NA	NA	NA	NA	NA	NA	NA
NP 16:0;3-26:0;0	NP	42	0	3	NA	NA	NA	NA	NA	NA	NA	NA	NA	NA	NA	NA	NA	NA	NA	NA	NA	NA	NA	NA	NA	NA	NA	NA	NA	NA	NA	NA	NA	NA	NA	NA	NA	NA	NA	NA	NA	NA	NA	NA	NA	NA	NA	NA	NA
NP 17:0;0-30:0;3	NP	47	0	3	NA	NA	NA	NA	NA	NA	NA	NA	NA	NA	NA	NA	NA	NA	NA	NA	NA	NA	NA	NA	NA	NA	NA	NA	NA	NA	NA	NA	NA	NA	NA	NA	NA	NA	NA	NA	NA	NA	NA	NA	NA	NA	NA	NA	NA
NP 17:0;3-24:0;0	NP	41	0	3	NA	NA	NA	3.82787	NA	NA	3.56027	NA	2.25755	NA	3.88361	4.20085	6.9192	NA	2.10946	8.41003	3.79394	5.11695	3.82396	NA	2.72283	3.44716	5.62161	NA	NA	3.68756	4.0388	NA	2.42009	3.57217	5.97327	NA	2.20509	NA	5.17367	NA	2.90889	NA	2.39553	NA	NA	NA	NA	NA	NA
NP 17:0;3-26:0;0	NP	43	0	3	NA	NA	NA	4.1485	NA	NA	2.82253	2.58849	2.97194	NA	NA	3.42244	NA	NA	6.76823	2.67534	5.89464	NA	NA	NA	NA	2.05777	2.54273	4.10952	NA	2.05914	NA	2.01827	2.5519	4.45288	2.8288	NA	NA	NA	NA	NA	NA	NA	NA	4.62301	2.13573	NA	NA	NA	NA
NP 18:0;3-24:0;0	NP	42	0	3	NA	3.09105	4.66419	7.46678	5.26764	6.14098	6.05801	2.7998	5.09916	2.5421	3.74616	7.95658	7.74628	4.14644	4.92307	7.79387	5.76803	5.7721	5.71949	NA	2.75286	5.64794	5.36263	5.62494	3.53558	3.97923	5.8247	3.5263	4.28066	5.95989	5.41872	3.42961	4.0445	NA	5.47917	3.10678	3.02607	4.15429	2.42915	3.02927	4.33281	NA	3.33402	NA	6.11294
NP 18:0;3-25:0;0	NP	43	0	3	NA	NA	NA	NA	NA	NA	NA	NA	NA	NA	NA	2.5011	NA	NA	NA	NA	NA	NA	NA	NA	NA	2.41961	NA	NA	NA	NA	NA	NA	2.29998	NA	NA	NA	NA	NA	2.02746	NA	NA	NA	NA	NA	NA	NA	NA	NA	NA
NP 18:0;3-26:0;0	NP	44	0	3	NA	NA	3.60924	4.35333	2.71922	4.08205	4.56467	2.58724	4.2007	NA	3.34593	6.60149	4.61577	NA	4.49927	6.19101	NA	4.31126	3.09565	4.81485	3.22539	6.21545	3.05233	NA	4.65154	4.36954	3.07547	NA	3.05617	6.32394	5.36191	NA	5.57183	NA	8.70309	4.36535	2.90171	2.89666	NA	3.46395	5.13333	4.23233	4.61193	NA	3.90871
NP 18:0;3-28:0;0	NP	46	0	3	NA	NA	NA	NA	NA	NA	NA	NA	NA	NA	NA	NA	NA	NA	NA	NA	NA	NA	NA	NA	NA	NA	NA	NA	NA	NA	NA	NA	NA	NA	NA	NA	NA	NA	NA	NA	NA	NA	NA	NA	NA	NA	NA	NA	NA
NP 19:0;3-24:0;0	NP	43	0	3	NA	NA	NA	NA	NA	NA	NA	NA	NA	NA	NA	NA	NA	NA	NA	NA	NA	NA	NA	NA	NA	NA	2.11339	NA	NA	NA	NA	NA	NA	NA	NA	NA	NA	NA	NA	NA	NA	NA	NA	NA	NA	NA	NA	NA	NA
NP 20:0;3-24:0;0	NP	44	0	3	NA	NA	NA	2.49361	2.88358	NA	2.48557	2.60584	NA	NA	NA	4.72746	3.77675	NA	NA	2.47942	2.52447	NA	2.52326	NA	NA	2.99514	3.95195	6.5603	2.08729	NA	2.25577	4.2281	NA	2.31368	NA	NA	NA	NA	NA	NA	NA	NA	2.03561	NA	NA	NA	NA	NA	2.39214
NP 20:0;3-26:0;0	NP	46	0	3	NA	NA	NA	3.66927	NA	NA	NA	NA	NA	NA	NA	5.76341	3.12195	NA	2.44664	NA	2.09553	NA	2.56563	8.10821	NA	4.23408	NA	NA	NA	2.03244	5.25865	2.65761	NA	NA	NA	3.28429	NA	NA	2.66201	NA	NA	NA	3.09992	NA	NA	NA	3.12764	2.6479	NA
NP 20:0;3-28:0;0	NP	48	0	3	NA	NA	NA	NA	NA	NA	NA	NA	NA	NA	NA	NA	NA	NA	NA	7.81087	NA	NA	NA	NA	NA	NA	NA	NA	NA	NA	NA	NA	NA	NA	NA	NA	NA	NA	NA	NA	NA	NA	NA	NA	NA	NA	NA	NA	NA
NP 21:0;3-22:0;0	NP	43	0	3	NA	NA	NA	NA	NA	NA	NA	NA	NA	NA	NA	NA	NA	NA	NA	NA	NA	NA	NA	NA	NA	NA	NA	NA	NA	NA	NA	NA	NA	NA	NA	NA	NA	NA	NA	NA	NA	NA	NA	NA	NA	NA	NA	NA	NA
NP 21:0;3-24:0;0	NP	45	0	3	NA	3.11972	NA	NA	NA	3.33938	NA	NA	NA	NA	NA	3.01765	3.55484	NA	NA	NA	NA	3.30965	3.31426	NA	3.96782	NA	6.0122	NA	NA	2.32713	NA	NA	NA	NA	2.22079	NA	NA	3.73664	2.27449	NA	NA	NA	NA	NA	NA	NA	NA	NA	NA
NP 21:0;3-26:0;0	NP	47	0	3	NA	NA	NA	NA	NA	NA	NA	NA	NA	NA	NA	3.45115	NA	NA	NA	NA	NA	NA	2.8962	NA	NA	NA	NA	NA	NA	NA	NA	NA	NA	NA	NA	NA	NA	NA	NA	NA	NA	NA	NA	NA	NA	NA	NA	NA	NA
NP 22:0;3-24:0;0	NP	46	0	3	NA	2.96548	4.92141	4.41361	NA	3.6239	5.56902	5.83604	3.58259	2.39905	3.06739	5.47961	5.69548	NA	4.68041	8.29324	NA	4.15258	5.42577	NA	3.34935	4.59766	2.67551	NA	NA	5.14862	3.96234	3.65211	4.53006	5.66796	4.86805	3.2679	2.30659	2.80727	2.82263	NA	NA	4.35679	3.90066	4.63417	4.91717	NA	3.27735	3.5285	4.56819
NP 22:0;3-25:0;0	NP	47	0	3	NA	NA	NA	NA	NA	NA	NA	NA	NA	2.28676	NA	NA	3.54322	NA	NA	NA	NA	NA	NA	NA	NA	NA	NA	NA	NA	NA	NA	NA	NA	NA	NA	2.58072	NA	NA	NA	NA	NA	NA	NA	NA	NA	NA	NA	NA	NA
NP 22:0;3-26:0;0	NP	48	0	3	NA	NA	2.66919	3.33114	4.43925	2.78205	2.4515	NA	4.3906	NA	NA	5.03634	8.04877	2.68661	3.1086	NA	2.24439	2.2768	4.71448	4.87586	2.67834	5.97434	NA	2.14379	NA	4.26008	NA	2.57519	2.55742	NA	NA	NA	NA	NA	NA	NA	3.03431	4.73367	4.43257	2.6396	5.59386	NA	2.71284	2.15059	3.45629
NP 23:0;3-24:0;0	NP	47	0	3	NA	NA	NA	NA	NA	NA	NA	NA	NA	NA	NA	NA	NA	NA	NA	NA	NA	NA	2.47902	NA	NA	NA	NA	NA	NA	NA	NA	NA	NA	NA	NA	NA	NA	NA	NA	NA	NA	NA	NA	NA	NA	NA	NA	NA	NA
NS 14:1;2-34:0;0	NS	48	1	2	NA	NA	NA	NA	NA	NA	NA	NA	NA	NA	NA	NA	NA	NA	NA	NA	NA	NA	NA	NA	NA	NA	NA	NA	NA	NA	NA	NA	NA	NA	NA	NA	NA	NA	NA	NA	NA	NA	NA	NA	NA	NA	NA	NA	NA
NS 16:0;0-18:1;2	NS	34	1	2	NA	NA	NA	NA	NA	NA	NA	NA	NA	NA	NA	NA	NA	NA	NA	4.847	NA	NA	NA	NA	NA	NA	NA	NA	NA	NA	NA	NA	NA	NA	NA	NA	NA	NA	NA	NA	NA	NA	NA	NA	NA	NA	NA	NA	NA
NS 16:1;2-24:0;0	NS	40	1	2	3.73557	NA	NA	NA	2.3925	NA	3.20569	NA	NA	NA	NA	2.60768	NA	NA	NA	NA	NA	NA	NA	NA	NA	NA	NA	NA	NA	NA	NA	NA	NA	NA	NA	NA	NA	NA	2.44338	NA	2.73122	NA	NA	NA	NA	NA	NA	2.78284	2.50281
NS 16:1;2-25:0;0	NS	41	1	2	NA	NA	NA	NA	NA	NA	NA	NA	NA	NA	NA	NA	NA	NA	NA	NA	NA	NA	NA	NA	NA	NA	NA	NA	NA	2.03703	NA	NA	NA	NA	NA	NA	NA	NA	NA	NA	NA	2.3594	NA	NA	NA	NA	NA	NA	NA
NS 16:1;2-26:0;0	NS	42	1	2	NA	NA	NA	NA	NA	NA	2.29309	2.45824	NA	NA	NA	NA	NA	NA	4.15547	NA	NA	NA	NA	NA	NA	NA	NA	NA	NA	2.00021	NA	NA	NA	NA	NA	NA	NA	NA	NA	NA	NA	NA	NA	NA	NA	NA	NA	NA	2.37744
NS 16:1;2-30:0;0	NS	46	1	2	NA	NA	NA	NA	NA	NA	NA	NA	NA	NA	NA	NA	NA	NA	NA	NA	NA	NA	NA	NA	NA	NA	NA	NA	NA	NA	NA	NA	NA	NA	NA	NA	NA	NA	NA	NA	NA	NA	NA	NA	NA	NA	NA	NA	NA
NS 17:1;2-24:0;0	NS	41	1	2	NA	NA	NA	NA	NA	NA	NA	NA	NA	NA	NA	NA	NA	NA	NA	NA	NA	NA	NA	NA	NA	NA	NA	NA	NA	NA	NA	NA	NA	NA	NA	NA	NA	NA	NA	NA	NA	NA	NA	NA	NA	NA	NA	NA	NA
NS 17:1;2-26:0;0	NS	43	1	2	NA	NA	NA	NA	NA	NA	NA	NA	NA	NA	NA	NA	NA	NA	NA	NA	NA	NA	NA	NA	NA	NA	NA	NA	NA	NA	NA	NA	NA	NA	2.80774	NA	NA	NA	NA	NA	NA	NA	NA	NA	NA	NA	NA	NA	NA
NS 18:1;2-24:0;0	NS	42	1	2	4.78476	2.85551	3.23214	6.37368	3.71767	2.26525	2.98815	2.01026	4.68771	3.01292	3.48874	NA	6.53311	2.29889	NA	6.98812	NA	4.65932	2.372	NA	NA	NA	NA	3.75101	3.43121	2.66249	4.44997	NA	4.00586	4.03837	4.60557	NA	2.79861	NA	3.832	3.1386	4.21255	4.22042	NA	2.26987	4.15838	NA	NA	NA	2.0821
NS 18:1;2-25:0;0	NS	43	1	2	NA	NA	NA	NA	NA	NA	NA	NA	NA	NA	NA	NA	NA	NA	NA	NA	NA	NA	NA	NA	NA	NA	NA	NA	NA	NA	NA	NA	NA	NA	NA	NA	NA	NA	NA	NA	NA	NA	NA	NA	NA	NA	NA	NA	NA
NS 18:1;2-26:0;0	NS	44	1	2	NA	NA	2.80037	3.89542	3.33287	NA	NA	NA	4.03046	2.52318	NA	NA	3.17056	NA	NA	NA	NA	NA	NA	2.84251	NA	2.65729	NA	3.11646	NA	3.97181	2.14936	NA	3.41007	NA	4.8937	NA	2.56435	NA	3.4086	NA	NA	NA	NA	NA	NA	NA	NA	3.2634	2.21548
NS 19:1;2-28:0;0	NS	47	1	2	NA	NA	NA	NA	NA	NA	NA	NA	NA	NA	NA	NA	2.25815	NA	NA	NA	NA	NA	NA	NA	NA	NA	NA	NA	NA	NA	NA	NA	NA	NA	NA	NA	NA	NA	NA	NA	NA	NA	NA	NA	NA	NA	NA	NA	NA
NS 20:1;2-23:0;0	NS	43	1	2	NA	NA	NA	NA	NA	NA	NA	NA	NA	NA	NA	NA	NA	NA	NA	NA	NA	NA	NA	NA	NA	NA	NA	NA	NA	NA	NA	NA	NA	NA	NA	NA	NA	NA	NA	NA	NA	NA	NA	NA	NA	NA	NA	NA	NA
NS 20:1;2-24:0;0	NS	44	1	2	NA	NA	NA	2.02612	NA	NA	4.363	NA	NA	NA	3.50205	NA	3.12547	2.10047	NA	NA	3.40724	NA	2.00513	NA	NA	NA	NA	NA	3.17111	NA	2.2224	NA	NA	NA	NA	NA	NA	NA	NA	NA	NA	2.03134	NA	NA	3.77986	NA	NA	NA	NA
NS 20:1;2-26:0;0	NS	46	1	2	NA	NA	NA	4.00388	2.62692	NA	NA	NA	3.03117	NA	NA	3.13828	4.923	NA	2.34776	NA	2.56687	2.89298	2.78937	2.22803	2.71441	3.04463	NA	NA	2.24185	NA	NA	NA	NA	NA	2.39724	2.6819	NA	2.33388	NA	2.0682	NA	2.73462	2.09204	NA	NA	NA	NA	NA	2.88801
NS 20:1;2-28:0;0	NS	48	1	2	NA	NA	NA	NA	NA	NA	NA	NA	NA	NA	NA	NA	4.11899	NA	NA	3.7278	NA	NA	2.30114	NA	NA	NA	NA	NA	NA	NA	NA	2.30549	NA	NA	NA	NA	NA	NA	2.41445	NA	NA	2.50091	NA	NA	NA	NA	NA	NA	2.28483
NS 22:1;2-24:0;0	NS	46	1	2	NA	NA	NA	NA	NA	NA	NA	NA	NA	NA	NA	NA	NA	NA	NA	NA	NA	NA	NA	NA	NA	NA	NA	NA	NA	NA	NA	NA	NA	NA	NA	NA	NA	NA	NA	NA	NA	NA	NA	NA	NA	NA	NA	NA	NA
NS 22:1;2-26:0;0	NS	48	1	2	NA	NA	NA	NA	NA	NA	NA	NA	NA	NA	2.15715	NA	NA	NA	NA	NA	NA	NA	NA	NA	NA	NA	NA	NA	NA	NA	NA	NA	NA	NA	NA	NA	NA	NA	NA	NA	NA	NA	NA	NA	NA	NA	NA	NA	NA
NS 22:1;2-28:0;0	NS	50	1	2	NA	NA	NA	NA	NA	NA	NA	NA	NA	NA	NA	NA	3.07573	NA	NA	NA	NA	NA	NA	NA	NA	NA	NA	NA	NA	NA	NA	NA	NA	NA	2.40619	NA	NA	NA	NA	NA	NA	NA	NA	NA	NA	NA	NA	NA	NA
TAG 34:0;0	TAG	34	0	0	15.4026	NA	11.4655	61.5773	5.43122	11.6797	38.9903	39.0379	26.7433	NA	7.60439	NA	41.105	8.574	NA	56.6194	24.6665	97.1877	30.1896	NA	12.1849	29.3012	44.835	9.24635	9.87131	14.1338	NA	NA	12.0704	NA	NA	27.8155	8.72632	NA	7.65847	13.7715	NA	NA	4.73892	NA	22.1241	NA	NA	3.32921	1157.12
TAG 35:0;0	TAG	35	0	0	NA	NA	NA	11.6394	NA	NA	12.1206	NA	NA	NA	3.87869	NA	NA	3.37816	NA	12.4605	NA	18.1571	5.83046	NA	3.37894	5.32511	NA	NA	NA	NA	NA	NA	NA	NA	NA	6.1592	2.3205	NA	NA	4.67205	NA	NA	NA	NA	NA	NA	NA	NA	6.92411
TAG 35:1;0	TAG	35	1	0	NA	NA	NA	NA	NA	NA	NA	NA	NA	NA	NA	NA	6.29267	NA	NA	6.10716	NA	8.55232	NA	NA	NA	NA	NA	NA	NA	NA	NA	NA	NA	NA	NA	NA	NA	NA	NA	NA	NA	NA	NA	NA	NA	NA	NA	NA	NA
TAG 36:0;0	TAG	36	0	0	20.9085	NA	18.3403	82.0399	NA	16.4004	28.9919	55.055	33.6062	5.53385	7.09882	44.9965	33.0117	NA	15.6709	67.6169	35.0804	157.893	45.352	20.4146	13.9754	14.0737	58.6138	12.0351	NA	17.2905	NA	NA	18.9251	NA	NA	32.6099	8.82603	NA	NA	NA	NA	3.80887	NA	NA	51.5428	NA	NA	NA	1223.88
TAG 36:1;0	TAG	36	1	0	8.74272	2.58595	NA	34.2384	2.17692	5.83102	27.001	25.0673	9.41237	NA	5.32815	21.808	30.1938	7.46738	NA	41.9026	11.2778	55.1761	16.4937	NA	7.20641	19.7233	13.1352	NA	4.54941	3.64997	NA	NA	NA	NA	NA	8.40323	4.11375	3.60885	4.92383	8.43057	NA	NA	2.9746	NA	11.3968	NA	NA	NA	26.4363
TAG 36:2;0	TAG	36	2	0	NA	NA	NA	NA	NA	NA	NA	NA	NA	NA	NA	NA	NA	NA	NA	9.51222	NA	11.1729	NA	NA	NA	NA	NA	NA	NA	NA	NA	NA	NA	NA	NA	NA	NA	NA	NA	NA	NA	NA	NA	NA	NA	NA	NA	NA	NA
TAG 37:0;0	TAG	37	0	0	NA	NA	NA	54.0777	NA	NA	46.1904	34.6822	29.7142	NA	NA	NA	39.9579	27.8831	NA	38.1263	24.5858	44.9905	30.8818	NA	28.4265	25.228	33.3604	NA	NA	NA	NA	NA	NA	NA	NA	NA	NA	NA	NA	26.8762	NA	NA	NA	NA	NA	NA	NA	NA	34.1865
TAG 37:1;0	TAG	37	1	0	NA	NA	NA	NA	NA	NA	28.0761	NA	NA	NA	11.7491	NA	NA	NA	NA	23.4672	NA	26.5067	NA	NA	NA	15.7564	NA	NA	NA	NA	NA	NA	NA	NA	NA	NA	NA	NA	NA	15.1518	NA	NA	NA	NA	NA	NA	NA	NA	NA
TAG 38:0;0	TAG	38	0	0	15.0827	4.24993	14.5724	58.3092	4.58643	10.8213	22.7325	36.211	23.9586	NA	5.05022	29.0224	22.2966	3.74556	10.0986	40.9724	25.2078	122.025	30.8927	14.2211	9.95506	8.46953	41.5522	8.6682	8.94154	12.558	4.34221	NA	12.768	8.48524	3.08659	26.0425	6.59406	4.6198	8.31143	6.52877	4.32442	2.27821	8.92907	NA	42.3766	3.58752	5.95876	2.25702	904.196
TAG 38:1;0	TAG	38	1	0	14.5512	3.9925	10.7196	56.3141	NA	11.4072	25.1168	44.304	17.7716	NA	4.74461	40.3295	21.9288	5.52616	NA	55.0166	21.3043	77.2004	29.8753	16.8203	9.28228	13.2999	23.6297	NA	8.0669	6.63903	4.88715	NA	NA	NA	3.13919	12.9236	4.42618	NA	9.59362	8.42982	NA	NA	NA	NA	19.8493	NA	NA	NA	127.547
TAG 38:2;0	TAG	38	2	0	NA	NA	NA	NA	NA	NA	NA	11.1175	NA	NA	NA	NA	11.3953	NA	NA	NA	NA	16.9565	NA	NA	NA	5.27421	5.4304	NA	NA	NA	NA	NA	NA	NA	NA	NA	NA	NA	NA	NA	NA	NA	NA	NA	NA	NA	NA	NA	NA
TAG 39:0;0	TAG	39	0	0	2.74862	NA	NA	9.15365	NA	2.34278	11.3645	7.76017	4.23868	NA	NA	5.52047	8.14038	2.47189	3.81098	8.08138	3.42103	16.6552	4.0852	2.61466	2.87853	4.33768	6.61933	NA	NA	2.46695	NA	NA	2.86924	2.46242	3.55548	5.63828	2.29053	NA	NA	4.61184	NA	NA	NA	NA	2.80877	NA	NA	NA	4.85493
TAG 39:1;0	TAG	39	1	0	NA	NA	4.46148	11.3745	NA	NA	13.0463	7.6664	NA	NA	NA	NA	8.55131	2.63082	NA	NA	NA	16.7044	NA	NA	NA	NA	4.837	NA	NA	NA	NA	NA	NA	NA	2.92936	4.52651	NA	NA	NA	3.83665	NA	NA	NA	NA	NA	NA	NA	NA	NA
TAG 40:0;0	TAG	40	0	0	10.3644	3.95307	17.1848	38.8753	3.36585	8.14562	24.8941	24.0587	18.652	3.7702	5.4059	18.0702	19.4483	5.04735	8.57772	26.4038	17.9485	97.7458	19.4574	9.8159	10.2454	10.3813	30.5944	NA	8.05434	12.4553	3.49299	4.1696	9.28205	NA	8.32358	20.135	6.01457	6.21626	6.84616	9.54345	3.7608	2.15712	7.54215	2.52569	33.7881	NA	6.22799	2.45789	512.559
TAG 40:1;0	TAG	40	1	0	9.33341	NA	12.3871	38.9294	NA	6.58316	26.698	29.5578	11.8566	NA	4.8001	27.5425	19.6942	5.31631	7.37733	37.0712	12.7847	55.6199	18.5507	10.4327	7.06503	14.0063	17.7509	NA	5.753	5.52237	3.04049	5.50159	9.88166	5.8535	6.84473	11.7017	3.502	4.23166	6.43248	9.85321	NA	NA	3.36977	NA	12.7328	NA	4.03977	NA	78.2954
TAG 40:2;0	TAG	40	2	0	NA	NA	4.50223	22.7899	NA	NA	13.1275	14.4156	NA	NA	NA	NA	NA	NA	NA	18.1635	NA	26.7998	8.28666	NA	3.40519	7.42531	6.37286	NA	NA	NA	NA	NA	NA	NA	2.17213	3.09012	NA	NA	NA	NA	NA	NA	NA	NA	NA	NA	NA	NA	15.6295
TAG 41:0;0	TAG	41	0	0	6.27216	3.58851	15.8728	14.7957	NA	4.77167	23.1508	14.3133	8.89483	4.00809	4.48972	6.28806	18.6534	5.85904	9.14387	9.33939	4.92535	16.6353	4.90716	3.67838	5.1345	7.77041	15.6061	NA	5.20899	5.03217	2.44253	5.36704	6.49721	6.83353	12.7091	11.3257	4.14105	3.8218	3.33427	11.0656	3.16048	NA	3.67738	2.55855	NA	NA	5.58664	2.49389	6.95501
TAG 41:1;0	TAG	41	1	0	4.55106	3.39224	17.4722	20.3211	NA	2.84479	24.9786	12.2471	7.25358	2.54901	4.24972	NA	17.7018	5.52864	6.95781	10.4345	4.5705	17.5124	4.7751	3.26361	5.14039	8.18773	NA	NA	4.75488	4.95418	NA	3.3814	5.78457	5.41525	11.934	9.86716	NA	4.28577	2.8089	9.29539	2.46399	NA	3.08923	NA	NA	NA	3.89495	2.44437	4.24619
TAG 41:2;0	TAG	41	2	0	NA	NA	NA	NA	NA	NA	NA	NA	NA	NA	NA	NA	NA	NA	NA	NA	NA	NA	NA	NA	NA	NA	3.1356	NA	NA	NA	NA	NA	NA	NA	3.1052	NA	NA	NA	NA	NA	NA	NA	NA	NA	NA	NA	NA	NA	NA
TAG 42:0;0	TAG	42	0	0	14.5324	8.67364	41.3618	42.8278	6.29803	12.0858	48.7247	36.7665	24.1511	9.08883	9.79133	18.709	40.504	11.3116	18.2566	27.0601	18.348	96.7217	19.2362	11.3655	13.4746	16.9516	40.7802	11.1494	16.0469	15.9157	5.48175	10.8621	16.9639	17.2835	28.6346	27.5139	8.69684	10.5606	9.39936	23.8063	8.3979	3.33781	12.1826	4.7234	32.74	2.84491	12.9356	5.41205	257.765
TAG 42:1;0	TAG	42	1	0	12.8873	9.22085	46.4506	59.3651	4.57423	9.02007	56.4897	35.6698	22.0662	6.45783	10.8929	18.7925	44.3493	13.525	16.7557	36.1825	18.0317	55.748	18.665	11.3105	13.8311	24.8331	33.53	9.66946	14.6638	15.0535	5.75854	9.78409	18.1445	13.9813	34.7365	27.7597	8.21549	10.3167	8.12337	24.3371	6.96641	3.09999	9.21607	3.95668	NA	2.08718	12.9208	5.95477	138.577
TAG 42:2;0	TAG	42	2	0	4.49344	3.43348	19.3127	30.5279	NA	3.00461	24.0201	13.9737	7.23582	NA	4.51505	7.5477	19.9931	6.59941	5.36375	15.8368	6.5157	NA	7.01968	4.04394	5.21123	13.9873	10.4499	NA	5.21991	4.72328	2.56753	NA	6.17544	NA	10.6999	9.21986	2.61093	4.34855	3.09131	8.67784	2.23798	NA	3.55586	NA	3.98586	NA	4.9876	2.28617	29.482
TAG 42:3;0	TAG	42	3	0	NA	NA	NA	6.765	NA	NA	4.19691	3.01971	NA	NA	NA	NA	4.69937	NA	NA	NA	NA	3.70928	NA	NA	NA	NA	NA	NA	NA	NA	NA	NA	NA	NA	NA	NA	NA	NA	NA	NA	NA	NA	NA	NA	NA	NA	NA	NA	NA
TAG 43:0;0	TAG	43	0	0	16.4124	10.8356	53.9063	32.9078	6.12226	12.7095	63.2815	39.0057	26.0546	13.2521	12.964	13.2507	54.983	17.0418	22.971	18.8481	14.8522	32.933	12.5692	10.0418	14.6371	20.4209	43.8588	11.2989	19.7941	16.4811	6.93849	17.0669	22.0881	23.352	41.815	33.9739	10.7094	10.8464	10.0367	32.8114	11.7484	3.59939	11.8595	6.56277	4.36065	2.08626	16.0372	7.68547	16.5774
TAG 43:1;0	TAG	43	1	0	17.0542	12.9425	71.0082	60.1133	6.66682	10.298	78.9459	43.1506	26.2042	12.2677	14.5282	13.3814	59.0834	19.8767	25.0968	25.2731	16.4014	33.9394	14.5027	11.7581	16.5182	23.7728	41.7461	13.359	20.8096	18.1004	8.50637	15.1539	24.7422	22.0689	50.0866	38.0055	11.146	15.0661	10.0354	32.412	12.0656	3.55882	13.0285	5.4196	4.16247	NA	20.8233	9.60446	14.9208
TAG 43:2;0	TAG	43	2	0	NA	5.16389	30.5587	30.8686	NA	3.53067	29.2424	16.1424	8.19982	3.16772	5.66438	4.18602	18.6632	8.32143	7.67217	8.88828	6.60643	12.6154	5.97976	3.96783	5.58202	NA	11.3187	NA	7.23065	6.6163	3.31092	3.98033	8.27149	5.73404	16.5609	13.3195	3.87354	6.13504	3.39418	9.87552	NA	NA	4.83217	NA	NA	NA	8.22993	3.4691	NA
TAG 43:3;0	TAG	43	3	0	NA	NA	NA	7.05441	NA	NA	4.69636	3.20556	NA	NA	NA	NA	NA	NA	NA	NA	NA	NA	NA	NA	NA	NA	NA	NA	NA	NA	NA	NA	NA	NA	NA	NA	NA	NA	NA	NA	NA	NA	NA	NA	NA	NA	NA	NA	NA
TAG 44:0;0	TAG	44	0	0	27.6406	NA	95.0075	59.1359	10.9097	23.0477	103.013	67.5127	48.261	21.8605	20.4513	NA	92.7886	27.2596	38.963	38.7038	29.4622	89.6921	27.8901	20.7702	29.3198	40.7435	71.7802	21.8712	38.6567	34.3009	11.3948	28.2996	40.1693	38.1789	69.4465	58.6529	17.1327	19.9832	19.62	56.1709	NA	5.9112	23.6138	NA	NA	4.08625	29.8874	13.0464	113.57
TAG 44:1;0	TAG	44	1	0	36.4453	25.7732	160.66	129.573	14.2362	21.4203	158.247	88.1711	62.0405	23.8801	31.7782	42.5471	127.054	42.9342	48.493	63.4323	43.088	91.1706	38.8679	27.2257	36.3754	63.6154	84.881	26.6046	52.8557	40.1942	17.5946	32.1172	58.4945	44.1846	117.93	81.4867	23.277	28.4063	24.6571	73.5412	25.6463	8.71869	33.0118	11.2417	NA	4.36205	45.1159	19.5692	125.686
TAG 44:2;0	TAG	44	2	0	14.297	14.1399	84.0159	82.8293	7.12006	8.87646	79.0024	37.9302	24.5979	8.99071	15.6324	18.7897	58.911	24.4689	17.7579	32.4863	20.2252	42.9846	18.7445	10.9114	16.8592	34.2919	32.6081	12.7108	22.6499	17.7208	8.30155	10.9395	25.1714	15.8019	56.9382	35.4008	9.59888	14.9237	10.2595	29.9526	9.64889	3.75702	15.8818	4.26778	NA	NA	22.3845	9.46843	50.4199
TAG 44:3;0	TAG	44	3	0	2.72772	2.8197	19.5926	20.7919	NA	NA	15.6812	7.16333	4.24969	NA	3.02527	3.74784	17.7622	6.29068	NA	NA	4.60114	8.11251	4.07079	2.1993	3.4383	10.2966	5.90908	NA	4.24896	3.42471	NA	NA	4.64864	2.3527	9.89559	6.23817	NA	NA	2.04729	5.43509	NA	NA	3.03183	NA	NA	NA	3.64154	NA	NA
TAG 45:0;0	TAG	45	0	0	31.0586	19.3396	95.9983	52.5386	10.2387	24.6121	117.808	75.2549	50.5985	28.7532	25.1097	23.618	102.202	34.3215	44.9437	32.4923	26.1057	54.5513	24.3229	22.8126	31.4581	NA	74.3247	22.6089	40.9674	33.9985	NA	NA	46.2549	43.4856	76.0269	70.7973	20.6343	20.6146	20.2734	62.15	NA	6.52133	NA	10.9299	NA	3.50907	35.5758	NA	29.2529
TAG 45:1;0	TAG	45	1	0	46.2073	33.1378	187.477	138.328	NA	NA	211.441	118.013	74.3781	36.148	43.2168	38.8315	157.735	55.2098	67.0043	59.0288	46.2843	83.9342	41.2568	36.5873	45.019	68.0934	102.89	37.9302	61.3598	54.3342	22.3046	41.969	72.1565	59.5191	135.962	107.992	31.8609	37.3041	28.2799	88.9129	37.0974	10.9657	40.4382	NA	8.93987	NA	58.0183	27.1237	45.3373
TAG 45:2;0	TAG	45	2	0	21.2704	24.2175	117.106	93.5624	10.6351	12.917	106.918	60.2578	32.7072	14.129	21.3521	17.3868	75.502	30.3647	28.3297	28.5642	26.6664	41.5392	23.5365	17.373	21.5692	34.0839	43.9975	27.4278	36.2824	24.896	14.1192	27.588	33.4843	24.3856	65.6535	54.4425	13.851	22.7094	12.8707	37.5691	19.1385	4.78464	24.3217	6.51478	NA	2.90522	33.8291	14.1775	28.473
TAG 45:3;0	TAG	45	3	0	6.16126	10.0149	44.4662	25.8362	9.12387	4.07521	24.8683	16.3078	6.80481	3.13537	3.41484	9.53326	35.8419	7.86899	5.46735	NA	11.826	20.1998	6.25869	3.74195	4.0469	19.3661	11.3142	15.4395	13.4979	5.564	5.65011	21.0743	11.1682	6.10194	10.6784	13.2814	2.13606	8.14639	4.32866	9.08873	7.38645	NA	10.7824	3.77383	NA	NA	8.90437	4.80727	31.645
TAG 46:0;0	TAG	46	0	0	36.4257	NA	NA	67.7504	14.3057	31.7136	143.864	95.6302	66.8982	36.2237	33.45	33.8489	120.663	43.7538	54.7555	49.5193	34.6725	84.8263	35.3132	31.8492	41.9734	61.1885	88.1368	NA	NA	46.2316	18.1639	NA	58.6948	51.6855	92.2307	88.521	26.0899	27.8644	30.0735	79.6344	32.3665	9.58529	NA	13.5397	20.8016	5.28353	42.9927	20.1776	NA
TAG 46:1;0	TAG	46	1	0	69.788	NA	NA	223.422	27.4558	40.6332	319.163	169.641	125.666	58.3539	65.8872	74.9593	251.612	87.3778	102.27	120.879	79.0075	149.217	70.782	59.1034	79.8782	135.895	165.649	50.6435	NA	91.1347	40.4992	56.7376	122.744	90.4088	225.979	171.496	48.1212	58.3822	52.0792	149.255	57.2878	18.2285	65.9868	22.0039	NA	8.27239	89.5989	44.3133	135.49
TAG 46:2;0	TAG	46	2	0	40.0574	34.0846	221.011	205.33	NA	24.9131	216.864	103.706	75.5526	29.5358	43.3509	51.7561	150.025	59.2358	53.9891	83.0502	52.9879	86.6513	48.5728	34.3558	49.2742	95.7201	86.7409	29.2918	67.3553	52.7079	26.3647	31.3299	75.6038	45.9952	166.436	105.598	27.4239	39.7108	30.7147	85.8172	30.3675	11.544	43.7301	NA	NA	NA	63.8232	31.217	70.134
TAG 46:3;0	TAG	46	3	0	10.3479	13.1477	70.8066	70.8756	NA	7.27372	56.309	27.4167	17.0155	6.45941	10.948	13.7433	49.1503	16.4659	11.4121	20.9658	17.3722	25.7934	14.4227	7.81979	11.9614	27.9493	21.8842	13.0918	18.8842	11.8439	7.92674	12.2571	20.4544	9.23496	41.1537	25.9932	6.70013	12.57	7.92209	20.023	9.4371	2.59924	13.7812	3.68454	8.90703	NA	18.7906	8.70546	19.681
TAG 46:4;0	TAG	46	4	0	NA	NA	4.5834	8.30772	NA	NA	4.88758	2.74497	NA	NA	NA	NA	NA	NA	NA	NA	NA	NA	NA	NA	NA	4.31049	NA	NA	NA	NA	NA	NA	NA	NA	2.8871	NA	NA	NA	NA	NA	NA	NA	NA	NA	NA	NA	NA	NA	NA
TAG 47:0;0	TAG	47	0	0	28.9876	20.1833	108.168	51.9825	10.2454	26.9245	119.546	77.8717	51.3747	33.3531	29.0237	22.6065	111.149	37.3032	44.9183	34.8866	28.0439	55.1654	24.8279	27.7582	35.5777	44.5933	69.1352	31.6035	46.5428	38.3807	18.0388	34.5833	49.0078	42.1441	70.1429	77.9614	22.502	22.8142	22.3099	60.7655	28.9669	NA	30.8799	10.7053	7.61764	3.79954	33.2594	NA	31.3333
TAG 47:1;0	TAG	47	1	0	65.8071	46.4969	280.859	181.447	24.836	36.3444	308.74	172.621	113.86	61.9268	66.0557	50.2627	245.762	89.4216	101.055	95.8285	69.0675	119.65	60.7107	59.6305	74.5409	106.118	144.347	59.0073	98.5355	84.9754	42.1076	65.0073	112.806	85.4951	186.746	174.823	49.9236	56.6064	43.3041	127.347	60.9187	14.7687	70.1329	19.6345	13.5927	7.19161	82.0086	43.9374	69.4125
TAG 47:2;0	TAG	47	2	0	42.225	35.8202	NA	179.267	NA	26.4968	230.975	122.274	72.6591	34.6707	47.6269	35.0574	153.129	63.5765	60.0092	69.819	49.646	72.9083	46.6116	38.7995	49.3333	73.1691	88.124	40.4287	62.3544	57.5997	30.2448	NA	72.721	49.2542	136.211	118.758	31.8896	43.9591	27.4464	77.7614	37.8873	10.0558	47.1588	11.6311	7.11019	NA	62.6148	33.4406	42.0803
TAG 47:3;0	TAG	47	3	0	13.6703	NA	NA	66.178	16.1463	9.52149	68.4858	42.7311	19.9815	9.40735	12.1781	19.6936	83.8891	20.8157	16.4738	20.7323	26.119	36.1782	17.1038	12.0535	12.3393	48.2621	28.3329	30.11	NA	14.4494	15.7063	NA	29.6675	15.0208	33.9764	39.6313	7.70347	18.929	10.7834	26.7889	16.6115	2.94262	26.2089	NA	NA	NA	23.855	12.2102	NA
TAG 47:4;0	TAG	47	4	0	NA	NA	NA	NA	NA	NA	7.38493	NA	NA	NA	NA	NA	NA	NA	NA	NA	NA	NA	NA	NA	NA	NA	NA	NA	NA	NA	NA	NA	NA	NA	NA	NA	NA	NA	NA	NA	NA	NA	NA	NA	NA	NA	NA	NA	NA
TAG 48:0;0	TAG	48	0	0	NA	17.9291	98.7315	57.0874	11.3061	24.3924	100.893	65.222	47.4202	28.5744	24.6614	NA	100.434	32.7533	NA	42.6692	32.5041	75.7692	26.6525	27.5851	34.2326	NA	62.5869	29.216	45.9584	34.9254	17.302	34.8465	43.6026	NA	57.6155	68.8302	18.4017	NA	NA	56.8642	NA	NA	31.004	10.1889	25.0612	4.40578	32.8232	NA	42.6112
TAG 48:1;0	TAG	48	1	0	70.9079	55.9009	339.794	240.675	NA	42.9508	323.888	179.733	138.631	67.1611	74.8557	87.4376	300.749	93.0687	112.588	149.577	93.9544	170.913	73.4774	73.2829	92.5659	152.908	169.093	79.039	135.056	98.6312	54.2324	78.332	128.083	90	220.059	191.982	51.3374	62.9473	59.9834	154.128	68.1334	20.0265	95.3052	22.2079	NA	NA	86.0504	51.0555	133.809
TAG 48:2;0	TAG	48	2	0	60.6556	54.614	374.81	293.861	NA	NA	325.941	154.157	124.85	53.2483	69.2974	75.4515	268.227	87.8771	88.2909	145.795	89.6139	138.871	69.2127	61.126	83.6883	152.486	139.378	63.9801	124.852	88.9534	51.5939	58.8008	119.566	73.3833	242.29	178.198	45.7488	64.6224	52.5882	132.708	56.543	18.7538	88.0797	NA	NA	NA	87.0786	53.955	122.7
TAG 48:3;0	TAG	48	3	0	22.2893	22.8812	161.969	145.826	NA	NA	131.174	59.1481	44.7704	16.3293	25.8886	28.2197	97.8333	34.4873	25.9903	51.9221	35.8329	47.631	28.1628	21.4155	30.8864	62.6625	46.9224	23.1598	48.0636	30.4972	19.6919	20.3934	46.3546	23.0875	100.093	66.8895	16.3446	27.5781	18.333	44.6094	18.3472	NA	33.7637	NA	NA	NA	36.7812	22.1153	48.7514
TAG 48:4;0	TAG	48	4	0	3.07335	NA	19.2154	22.8963	NA	NA	17.501	8.51364	5.12772	NA	3.33855	NA	16.9837	4.14719	NA	NA	NA	NA	NA	NA	3.71492	8.14858	5.94416	NA	5.99078	NA	2.56413	NA	6.17182	3.03754	12.5056	9.29907	2.23223	NA	2.43013	4.8731	NA	NA	NA	NA	NA	NA	4.78548	NA	NA
TAG 49:0;0	TAG	49	0	0	NA	NA	44.792	NA	NA	NA	50.182	29.6097	21.4669	14.3752	13.5407	NA	48.572	NA	NA	NA	NA	21.5327	NA	NA	15.6911	NA	26.7621	14.4692	NA	15.3639	NA	NA	NA	NA	24.3132	32.5054	9.35841	NA	NA	23.9079	NA	3.30949	NA	NA	NA	NA	NA	NA	NA
TAG 49:1;0	TAG	49	1	0	40.0393	31.2884	180.901	115.107	NA	24.0258	202.639	109.962	74.4357	43.5905	46.4126	29.7334	173.87	55.2753	71.4572	68.8068	46.122	75.9811	36.456	46.1275	56.6411	64.7148	98.1048	53.5345	67.4138	62.5663	34.2381	44.485	72.7793	52.7895	113.288	119.642	32.6849	40.9723	30.85	78.2211	41.248	11.2321	50.2245	NA	NA	NA	43.0223	32.8574	48.9171
TAG 49:2;0	TAG	49	2	0	41.2676	36.1997	201.591	171.172	NA	25.2264	230.829	117.794	74.9289	38.7913	49.6229	30.7393	178.251	61.4838	65.8653	76.5707	50.5598	69.3969	41.3867	45.7161	55.2364	68.3581	92.1748	48.9075	68.4722	63.9064	37.7212	38.9124	75.7499	50.447	132.804	124.668	33.7917	47.2553	29.3982	75.5697	40.7649	11.6844	54.7523	11.5315	8.89158	4.40992	49.1729	39.3875	49.1416
TAG 49:3;0	TAG	49	3	0	16.8474	15.6377	93.6426	89.865	8.2021	10.4386	95.4672	54.1986	26.7897	13.132	19.6517	13.5462	76.4532	25.8913	21.9979	30.7345	22.3221	28.5711	18.8538	18.7119	22.1444	35.149	34.706	21.6522	26.4272	24.5703	15.1915	16.1979	29.7192	18.5717	56.1365	50.6344	13.3509	21.1119	12.0544	26.6486	16.5864	4.12374	23.7293	4.76831	13.9637	NA	21.4235	16.4433	21.3554
TAG 49:4;0	TAG	49	4	0	NA	NA	NA	19.7446	NA	NA	17.5405	11.7307	NA	NA	2.86692	NA	20.2957	NA	NA	NA	NA	NA	NA	3.13291	3.28487	NA	NA	NA	NA	NA	NA	NA	NA	NA	8.49068	9.61113	NA	NA	NA	NA	NA	NA	NA	NA	NA	NA	3.77755	NA	NA
TAG 50:0;0	TAG	50	0	0	NA	4.43088	32.8077	NA	6.83531	8.57899	33.5783	18.8971	13.4462	8.1427	7.31125	NA	24.5575	9.141	9.14338	NA	NA	21.8904	9.28661	NA	NA	11.3618	17.5363	10.1075	10.868	10.247	4.79954	11.1512	12.2309	9.25713	13.068	17.4779	5.12767	6.8911	12.9993	14.7587	12.5456	2.67499	8.18232	3.976	NA	NA	11.9247	NA	12.9104
TAG 50:1;0	TAG	50	1	0	46.8243	25.4364	126.141	691.003	21.9087	36.8538	160.851	91.4761	71.2398	32.7843	38.0613	143.025	190.496	42.0985	65.359	191.734	81.5029	175.133	53.3599	50.1572	61.5092	63.7396	100.924	50.5407	67.3918	56.7651	31.1234	39.8697	63.5982	44.3884	91.4147	90.9475	25.0893	53.259	34.6257	78.2962	33.6125	12.08	45.1468	NA	148.921	5.99185	30.5181	26.673	74.0742
TAG 50:2;0	TAG	50	2	0	51.2298	36.3813	212.445	688.539	NA	39.2835	236.93	118.457	94.1012	42.3168	55.8008	138.821	249.161	64.0662	74.901	218.807	80.8058	164.075	57.0614	60.6465	75.0178	101.163	117.26	57.4367	94.0979	75.9074	48.6156	44.6229	89.8696	53.0558	168.369	128.979	35.9469	77.0715	45.4366	95.9151	42.3303	16.0446	68.2698	NA	152.174	NA	49.2221	42.9007	96.8039
TAG 50:3;0	TAG	50	3	0	25.8209	24.0195	141.685	288.749	NA	17.9984	139.325	66.3965	51.9526	20.8744	33.201	48.1943	132.96	36.0904	33.7848	97.2107	42.1662	69.2591	28.527	28.9814	40.2572	62.8266	57.8783	30.0602	52.0034	41.2156	28.1152	22.53	54.0814	26.8823	117.409	76.6903	20.4044	44.8609	23.8561	49.1288	21.6882	8.79418	42.1224	NA	49.594	NA	31.8572	28.6549	51.5784
TAG 50:4;0	TAG	50	4	0	6.51226	8.33095	48.0107	58.6089	2.80581	4.42557	38.2618	18.5907	11.7425	4.60256	4.76201	10.3735	43.2856	9.9803	6.37795	21.3381	11.79	18.1652	7.05982	6.38749	9.78291	15.84	14.1562	10.3024	13.7892	8.16461	6.5326	5.40171	15.5738	6.15136	26.9838	20.536	2.83743	12.7318	5.7344	12.6557	6.34748	NA	10.5741	NA	11.1463	NA	8.31393	7.5519	14.2045
TAG 50:5;0	TAG	50	5	0	NA	NA	NA	8.0477	NA	NA	4.37313	NA	NA	NA	NA	NA	NA	NA	NA	NA	NA	NA	NA	NA	NA	NA	NA	NA	NA	NA	NA	NA	NA	NA	NA	NA	NA	NA	NA	NA	NA	NA	NA	NA	NA	NA	NA	NA	NA
TAG 51:0;0	TAG	51	0	0	NA	NA	13.7458	NA	NA	NA	NA	8.85015	7.06228	4.03699	NA	NA	13.0902	NA	NA	NA	NA	5.18099	NA	NA	NA	NA	7.81231	NA	4.91829	NA	NA	NA	NA	NA	NA	7.5173	2.38412	NA	NA	6.16694	NA	NA	NA	NA	NA	NA	NA	NA	NA
TAG 51:1;0	TAG	51	1	0	12.2539	9.3215	50.4223	35.211	4.7077	8.64799	60.8806	33.0298	23.7189	13.8166	14.7245	16.4402	56.7104	17.1375	22.2104	27.998	16.1287	26.6748	11.0687	16.7105	17.0892	16.7689	32.0264	20.1088	19.6136	21.3652	11.9065	14.9577	21.5201	14.9198	30.0603	34.1171	10.0845	13.712	10.8979	23.7755	11.623	3.7172	15.7858	4.73188	10.0253	NA	10.4914	NA	15.1274
TAG 51:2;0	TAG	51	2	0	18.4031	14.9729	77.1717	96.1136	NA	12.5701	100.291	54.8949	33.5508	19.077	24.2385	20.165	86.0226	27.301	32.5104	49.9572	24.1288	37.4683	18.0995	24.2166	29.686	26.1828	47.938	24.5624	31.1791	33.9815	21.4052	17.7058	33.4205	21.9466	56.3428	57.4365	16.3521	24.5051	15.0028	31.8637	20.1718	5.95446	26.6788	5.88122	13.7359	NA	17.9795	19.2939	25.293
TAG 51:3;0	TAG	51	3	0	11.7204	11.2569	54.7575	77.8607	5.69584	7.44108	64.879	39.2436	19.7772	10.663	15.9964	10.9729	64.1123	18.0367	17.7609	30.6971	16.3082	19.3553	10.8241	14.3001	17.5992	19.0787	26.2315	18.4167	19.9781	20.7941	14.1296	12.7212	21.54	13.9004	38.297	38.1838	10.5381	16.4047	9.16767	18.9606	13.0794	3.77543	19.0183	3.72903	8.3558	NA	11.9496	14.2066	14.9767
TAG 51:4;0	TAG	51	4	0	4.53348	8.19933	42.4539	32.4553	NA	2.48098	24.5464	16.9583	6.44486	3.38867	5.05908	NA	38.4141	7.03813	5.3233	9.86318	8.33737	NA	NA	4.202	5.17702	10.5099	NA	NA	10.5949	5.97632	5.50613	NA	8.80317	NA	14.0279	17.9778	3.51895	6.87635	2.79023	8.36812	5.70094	NA	9.09196	NA	NA	NA	NA	5.78745	9.22292
TAG 51:5;0	TAG	51	5	0	NA	NA	NA	NA	NA	NA	NA	2.19795	NA	NA	NA	NA	NA	NA	NA	NA	NA	NA	NA	NA	NA	NA	NA	NA	NA	NA	NA	NA	NA	NA	NA	NA	NA	NA	NA	NA	NA	NA	NA	NA	NA	NA	NA	NA	NA
TAG 52:0;0	TAG	52	0	0	NA	NA	18.6313	NA	NA	3.58217	14.1683	7.51789	7.55415	3.69092	3.1435	NA	9.97299	3.65241	3.33876	9.69025	3.59216	8.60514	5.94253	3.3088	3.42327	4.79534	7.97092	6.21195	4.99932	4.38389	NA	3.8207	4.66004	5.78236	5.12157	6.41028	2.41686	NA	15.4474	7.40471	5.20278	NA	3.26025	NA	NA	NA	8.18708	NA	14.6109
TAG 52:1;0	TAG	52	1	0	19.9293	6.21556	35.9637	13.4969	21.9759	28.6418	50.2348	30.9206	22.7095	9.58974	12.5756	223.316	66.2899	15.5387	17.053	197.809	46.6102	171.094	30.0943	19.7691	24.1863	16.3041	30.1572	21.7541	17.5376	16.86	10.6694	19.9307	17.3643	14.9663	22.2028	22.7119	9.2517	18.3672	13.3042	22.8051	9.19744	NA	13.2559	NA	231.213	NA	8.06907	7.69823	24.1283
TAG 52:2;0	TAG	52	2	0	55.8676	NA	66.1551	2970.25	17.385	84.6584	118.891	58.8465	52.336	17.1114	27.9388	561.474	261.84	32.5015	41.2309	560.692	82.7866	453.745	86.7572	46.208	62.5389	45.3076	88.248	49.8527	43.4678	38.7619	27.6999	33.4995	44.9284	26.6906	61.9689	53.7304	21.564	81.6668	32.7899	45.1461	19.9185	16.4892	31.0999	12.1569	639.859	NA	18.4724	17.6459	71.9097
TAG 52:3;0	TAG	52	3	0	35.3546	17.2891	70.8152	1903.15	11.4127	30.7345	95.3874	47.5085	41.0653	14.7551	24.6238	241.264	270.423	30.0361	29.2692	291.316	56.1553	212.787	38.7004	31.3106	47.3146	48.1657	65.2344	41.3231	38.4042	34.7103	27.9628	22.4907	41.0634	23.1411	71.0707	48.8246	17.6172	84.1713	24.3286	34.0059	16.4447	12.5842	32.2369	10.9127	310.653	NA	16.0526	20.0303	59.5319
TAG 52:4;0	TAG	52	4	0	16.9319	10.7069	49.7205	630.882	7.47029	7.26336	45.2421	25.0509	19.0917	6.54994	11.047	66.3559	157.933	19.0374	11.5878	98.0232	25.0585	66.6394	12.6786	18.7663	21.7286	38.5896	28.0439	22.9096	19.9306	14.2831	12.8168	11.1033	21.0669	12.0082	39.0084	26.1102	7.53885	43.6775	11.3845	14.7242	8.27353	5.01611	16.7524	3.47928	93.0556	NA	9.61316	9.5228	35.5838
TAG 52:5;0	TAG	52	5	0	3.21966	NA	10.5541	79.4317	NA	NA	11.0897	5.22979	3.6211	NA	NA	7.82325	15.1917	2.80572	NA	19.8374	5.52516	10.4545	2.32446	2.82629	4.99683	8.91494	4.807	NA	3.3533	2.40532	NA	NA	5.57303	2.87555	8.45223	NA	NA	12.6546	NA	NA	NA	NA	2.67129	NA	17.155	NA	NA	2.20071	NA
TAG 53:0;0	TAG	53	0	0	2.52288	NA	11.0887	NA	NA	2.67868	9.67674	6.69669	7.04563	2.8981	2.52984	NA	9.9841	2.82508	3.20699	NA	NA	NA	NA	NA	2.00025	3.13821	5.5277	NA	3.82963	3.44297	NA	NA	3.59727	NA	NA	5.69073	NA	2.12895	2.87417	5.6216	NA	NA	NA	NA	NA	NA	NA	NA	NA
TAG 53:1;0	TAG	53	1	0	4.80491	3.16135	22.3611	11.8991	NA	3.57531	22.9996	12.2875	11.615	4.68318	5.46372	10.7406	19.9405	6.84349	7.44833	8.01995	5.70503	8.03948	3.95721	7.02684	6.07357	6.60209	11.7077	7.35357	7.71671	8.19079	4.42955	NA	7.32113	5.20553	9.39969	11.6824	3.09494	5.26614	4.55631	10.1695	3.51316	NA	5.19968	NA	NA	NA	NA	3.82421	7.06594
TAG 53:2;0	TAG	53	2	0	5.86655	4.12536	21.8563	34.3058	NA	4.79793	27.9943	14.6251	10.8627	5.41328	7.0367	12.6465	25.6302	7.83567	9.35748	19.9358	6.97499	14.9863	5.3156	8.97673	8.29404	6.75593	15.027	8.07735	7.95125	10.5507	7.14265	4.74342	8.98224	6.4825	13.377	14.2951	4.4183	8.20135	4.6373	9.64312	5.13232	NA	7.36365	NA	9.72882	NA	NA	5.42588	5.89115
TAG 53:3;0	TAG	53	3	0	5.33118	4.68515	20.2594	53.1338	3.94315	3.64509	23.6436	16.0794	8.18643	4.09995	6.42015	11.6168	39.9162	7.17053	7.30314	19.7243	8.63231	14.9227	4.50465	6.88664	7.59096	NA	11.9491	10.685	8.77298	9.36505	8.23439	NA	9.01725	6.35625	14.5131	14.92	4.07009	9.52678	4.11302	7.97936	5.70913	NA	10.077	NA	12.5212	NA	NA	6.18175	8.8525
TAG 53:4;0	TAG	53	4	0	4.18398	NA	43.5717	36.3111	NA	NA	18.5045	15.7684	5.51623	NA	3.69038	5.08143	35.2067	5.48009	NA	11.65	9.01947	21.752	3.37846	3.74044	3.83464	NA	9.89741	NA	13.2143	NA	NA	NA	NA	4.44572	8.50632	18.7318	2.61649	8.14244	NA	8.72296	NA	NA	12.4701	NA	6.78209	NA	NA	5.97931	NA
TAG 53:5;0	TAG	53	5	0	NA	NA	NA	8.99606	NA	NA	5.26239	NA	NA	NA	NA	NA	NA	NA	NA	NA	NA	NA	NA	NA	NA	NA	NA	NA	NA	NA	NA	NA	NA	NA	NA	NA	NA	NA	NA	NA	NA	NA	NA	NA	NA	NA	NA	NA	NA
TAG 54:0;0	TAG	54	0	0	3.06079	NA	13.7365	NA	3.36717	3.30241	11.4296	6.44185	9.23165	3.3288	3.05743	NA	10.2567	NA	3.02933	6.79999	NA	6.92976	6.82054	2.59681	2.51588	3.8301	6.45162	NA	4.48037	4.71619	NA	NA	4.93494	6.92061	4.95507	7.20442	2.25491	2.56416	8.7895	6.73034	2.50003	NA	3.23364	3.13588	NA	NA	7.24988	NA	14.1052
TAG 54:1;0	TAG	54	1	0	9.05168	3.87121	28.6846	18.865	NA	5.85144	25.8779	20.3963	17.6605	6.95186	6.57762	69.9931	29.8975	19.2911	8.79309	22.1625	20.6632	19.623	NA	8.53092	NA	9.05497	14.2865	11.4693	9.57166	10.0925	7.36533	NA	10.1132	16.228	12.4346	12.8939	5.99471	6.49832	10.9346	15.3235	4.29417	NA	NA	NA	NA	NA	NA	4.59107	14.686
TAG 54:2;0	TAG	54	2	0	25.7014	5.26148	24.8879	159.713	26.6309	14.2402	29.4688	22.2125	15.1258	NA	7.63578	132.861	78.6575	21.2538	16.0764	100.158	27.1478	61.9094	24.0385	13.4807	34.9259	11.3712	42.4464	13.9655	11.0596	11.036	7.94348	79.78	13.0444	16.9867	16.758	13.4739	10.5751	14.7435	13.9506	20.9653	NA	5.32704	12.5049	9.37251	89.4408	2.24661	4.23059	5.17672	33.1685
TAG 54:3;0	TAG	54	3	0	57.6883	12.5755	29.8298	3790.39	17.0872	22.6963	65.0069	30.8508	61.0126	7.59752	14.2987	355.339	260.406	45.8363	21.4625	278.582	74.4395	227.425	65.6249	24.8404	86.5362	22.279	73.7597	40.7384	22.6826	22.6145	15.4521	52.4986	37.6164	18.3607	31.0873	24.3111	14.4503	80.5374	35.0486	17.7999	NA	28.5556	21.1974	12.3735	257.328	NA	NA	NA	100.496
TAG 54:4;0	TAG	54	4	0	36.839	13.584	47.8081	1968.98	10.5898	9.19241	49.2199	26.4585	29.4125	6.02296	9.29282	123.369	294.081	26.4825	12.2883	191.847	53.2233	117.819	19.7247	16.1087	55.7274	32.8814	50.0792	43.9199	23.3352	16.797	13.7855	26.2133	30.4613	12.44	28.446	27.264	10.3354	77.8103	16.8725	14.7057	9.9656	18.6692	19.0057	6.93273	163.883	2.78248	7.58511	7.57751	76.0779
TAG 54:5;0	TAG	54	5	0	24.5643	6.88081	17.5567	726.927	6.59185	3.7034	29.4577	11.1111	16.1684	2.48185	4.57536	67.7892	215.673	26.1373	6.75873	121.249	37.0746	61.8416	8.14833	9.15992	42.9034	36.2075	27.8838	25.5712	10.0645	11.5077	7.0348	11.7458	19.3337	8.73559	26.9239	10.6018	7.03528	49.2336	9.56555	4.8868	3.53968	13.1945	9.64605	3.91565	93.4009	NA	NA	2.83027	55.7887
TAG 54:6;0	TAG	54	6	0	10.4357	NA	5.08648	106.617	5.38454	NA	11.4185	3.50591	7.57769	NA	NA	28.289	106.154	20.3484	NA	44.7351	13.0161	20.1915	4.90258	4.5356	17.6379	39.2592	11.1482	14.3181	3.7489	6.31024	2.19663	NA	7.42482	5.52584	16.4922	3.32111	3.20575	22.5311	5.08937	NA	NA	4.54827	4.27464	2.06601	33.8232	NA	NA	NA	36.4687
TAG 54:7;0	TAG	54	7	0	2.47971	NA	NA	7.92058	NA	NA	NA	NA	NA	NA	NA	NA	NA	NA	NA	11.9973	4.49333	NA	NA	NA	6.03326	13.4547	NA	NA	NA	NA	NA	NA	2.17199	NA	NA	NA	NA	6.92947	NA	NA	NA	NA	NA	NA	8.51756	NA	NA	NA	6.24743
TAG 54:8;0	TAG	54	8	0	NA	NA	NA	NA	NA	NA	NA	NA	NA	NA	NA	NA	NA	NA	NA	NA	NA	NA	NA	NA	NA	NA	NA	NA	NA	NA	NA	NA	NA	NA	NA	NA	NA	NA	NA	NA	NA	NA	NA	NA	NA	NA	NA	NA	NA
TAG 55:0;0	TAG	55	0	0	NA	NA	12.4102	NA	NA	3.14421	8.7529	6.63377	6.88272	3.08404	2.38019	NA	9.61795	3.02808	2.55055	NA	NA	NA	NA	2.47243	2.19321	2.99619	5.0488	NA	4.01358	4.60812	NA	NA	3.65567	3.50848	3.03586	6.47071	NA	NA	2.13498	5.69585	NA	NA	NA	NA	NA	NA	NA	NA	NA
TAG 55:1;0	TAG	55	1	0	4.58885	3.5233	24.7745	9.85414	NA	3.40737	21.3252	12.6294	13.774	4.90492	5.10316	NA	20.05	7.11077	6.74719	NA	4.96886	7.33009	3.79386	6.08799	4.89036	NA	10.3518	8.01083	NA	7.56259	NA	6.66728	7.1009	NA	7.54691	11.3263	3.25448	4.59219	4.698	9.42168	3.69123	NA	4.53544	NA	NA	NA	NA	4.20664	5.359
TAG 55:2;0	TAG	55	2	0	NA	NA	14.7439	9.23967	NA	NA	13.0572	7.94565	6.79177	NA	NA	NA	10.4369	3.94578	NA	4.04436	NA	NA	NA	NA	3.452	3.38458	6.57909	NA	4.65594	5.55131	NA	NA	NA	NA	5.43076	6.13325	NA	3.533	2.30785	4.8774	NA	NA	3.00939	NA	NA	NA	NA	NA	NA
TAG 55:3;0	TAG	55	3	0	NA	NA	NA	12.1526	NA	NA	7.78433	7.8719	NA	NA	NA	NA	14.6327	NA	NA	NA	NA	NA	NA	3.16141	NA	NA	NA	NA	NA	3.56557	NA	NA	NA	NA	NA	NA	NA	NA	NA	NA	NA	NA	4.02389	NA	NA	NA	NA	2.29721	NA
TAG 55:4;0	TAG	55	4	0	NA	NA	NA	18.1987	NA	NA	NA	13.4782	NA	NA	NA	NA	NA	NA	NA	NA	NA	NA	NA	NA	NA	NA	7.99359	NA	NA	NA	NA	NA	NA	NA	NA	NA	NA	NA	NA	NA	NA	NA	11.8668	NA	NA	NA	NA	NA	NA
TAG 56:0;0	TAG	56	0	0	NA	NA	9.31875	NA	NA	NA	7.4342	5.36206	6.33033	2.26768	NA	NA	7.38354	NA	NA	NA	NA	NA	NA	NA	2.42029	NA	4.41524	NA	3.22765	NA	NA	NA	3.4583	2.57413	NA	5.19327	NA	NA	NA	4.65851	NA	NA	NA	NA	NA	NA	NA	NA	NA
TAG 56:1;0	TAG	56	1	0	NA	NA	27.6287	12.9458	NA	3.06253	22.2134	15.2559	15.4691	NA	4.7515	14.5009	21.2991	8.43357	NA	6.42797	5.73521	8.29965	4.33517	5.85575	5.60684	7.59853	9.81827	NA	NA	NA	5.62984	8.07563	8.62795	5.79586	9.5253	11.5135	NA	4.73793	4.94025	12.5081	4.19599	NA	5.84843	NA	NA	NA	NA	4.24174	8.67117
TAG 56:2;0	TAG	56	2	0	4.68439	NA	19.6371	54.2482	NA	3.16297	17.0276	11.6106	11.4735	NA	3.99562	15.4561	18.5087	6.68482	5.54452	8.88086	5.60913	8.44189	3.90098	6.23944	5.70251	6.288	8.81316	7.49939	6.25709	6.1363	4.91548	9.43023	6.83188	NA	7.95189	9.10132	NA	5.00243	4.07149	7.59494	2.91405	NA	4.92626	NA	5.00593	NA	NA	3.10881	8.65181
TAG 56:3;0	TAG	56	3	0	3.49472	NA	NA	63.6771	NA	NA	9.2358	7.81661	9.51514	NA	NA	10.7558	14.9476	NA	NA	14.9111	5.48803	11.5569	NA	NA	5.54247	3.47392	NA	NA	NA	NA	NA	4.55675	4.75543	NA	NA	NA	NA	7.50626	NA	NA	NA	NA	3.3056	NA	12.7424	NA	NA	NA	6.00733
TAG 56:4;0	TAG	56	4	0	3.75011	NA	32.852	39.707	NA	NA	11.237	NA	5.19503	2.02007	NA	7.56507	30.5241	NA	NA	14.1498	8.80118	17.1575	NA	2.79425	3.92972	NA	NA	16.1599	10.6892	3.43846	4.57289	NA	5.67097	NA	3.90119	15.0978	NA	9.56919	2.59367	NA	NA	NA	8.08756	NA	10.0381	NA	NA	NA	10.9375
TAG 56:5;0	TAG	56	5	0	NA	NA	NA	16.299	NA	NA	NA	NA	2.20643	NA	NA	5.57529	17.0109	NA	NA	10.2547	5.13491	10.957	NA	NA	NA	NA	NA	5.97231	NA	NA	NA	NA	NA	NA	NA	9.59229	NA	7.49563	NA	NA	NA	NA	NA	NA	9.78554	NA	NA	NA	6.39708
TAG 56:6;0	TAG	56	6	0	NA	NA	NA	NA	NA	NA	NA	NA	NA	NA	NA	NA	NA	NA	NA	NA	NA	NA	NA	NA	NA	NA	NA	NA	NA	NA	NA	NA	NA	NA	NA	NA	NA	4.07023	NA	NA	NA	NA	NA	NA	NA	NA	NA	NA	NA
TAG 57:0;0	TAG	57	0	0	NA	NA	NA	NA	NA	NA	NA	NA	3.89317	NA	NA	NA	NA	NA	NA	NA	NA	NA	NA	NA	NA	NA	NA	NA	NA	NA	NA	NA	NA	NA	NA	3.96643	NA	NA	NA	2.28974	NA	NA	NA	NA	NA	NA	NA	NA	NA
TAG 57:1;0	TAG	57	1	0	3.35952	NA	18.5023	6.87672	NA	NA	14.1323	9.30998	10.5656	3.93422	4.11819	NA	NA	NA	NA	NA	NA	4.25134	2.61835	NA	NA	NA	NA	5.99005	5.91726	6.68913	2.44285	NA	NA	4.40775	5.95214	NA	NA	NA	NA	6.62355	3.64703	NA	3.74762	NA	NA	NA	NA	3.30233	5.46567
TAG 57:2;0	TAG	57	2	0	NA	NA	15.1242	7.69795	NA	NA	10.7869	6.68378	6.85001	NA	NA	NA	9.11821	NA	NA	NA	NA	NA	NA	3.4787	2.82645	NA	5.10506	NA	4.38495	4.67393	NA	NA	NA	NA	NA	NA	NA	2.77761	NA	NA	NA	NA	NA	NA	NA	NA	NA	2.47972	NA
TAG 58:1;0	TAG	58	1	0	NA	NA	13.0621	7.58755	NA	NA	11.3943	7.23211	7.52781	NA	2.5859	NA	10.7675	NA	NA	3.80273	2.6043	NA	NA	NA	NA	NA	4.82817	NA	4.51935	NA	NA	NA	4.02905	NA	NA	7.21885	NA	2.39095	2.61267	NA	NA	NA	NA	NA	NA	NA	NA	2.45432	NA
TAG 58:2;0	TAG	58	2	0	NA	NA	12.7647	20.0377	NA	NA	10.8096	6.92125	10.6053	NA	3.17559	9.24413	11.2636	4.30625	NA	4.2714	NA	5.0514	NA	3.46167	3.83688	NA	5.00218	NA	3.34562	4.50556	2.74586	NA	NA	NA	4.44495	5.9356	NA	NA	NA	4.73031	NA	NA	3.35716	NA	NA	NA	NA	2.67663	NA
TAG 58:3;0	TAG	58	3	0	NA	NA	NA	11.3148	NA	NA	NA	NA	5.10936	NA	NA	NA	NA	NA	NA	NA	NA	NA	NA	NA	NA	NA	3.03535	NA	NA	NA	NA	NA	NA	NA	NA	NA	NA	3.20482	NA	NA	NA	NA	NA	NA	NA	NA	NA	NA	NA
TAG 58:4;0	TAG	58	4	0	NA	NA	NA	8.74646	NA	NA	NA	NA	NA	NA	NA	NA	18.7007	NA	NA	3.30136	NA	8.28264	NA	NA	NA	NA	NA	NA	NA	NA	NA	NA	NA	NA	NA	NA	NA	3.54528	NA	NA	NA	NA	NA	NA	NA	NA	NA	NA	NA
TAG 58:8;0	TAG	58	8	0	NA	NA	NA	NA	NA	NA	NA	NA	NA	NA	NA	NA	NA	NA	NA	NA	NA	NA	NA	NA	NA	NA	NA	NA	NA	NA	NA	NA	NA	NA	NA	NA	NA	2.9874	NA	NA	NA	NA	NA	NA	NA	NA	NA	NA	NA
TAG 59:1;0	TAG	59	1	0	NA	NA	NA	NA	NA	NA	NA	NA	NA	NA	NA	NA	NA	NA	NA	NA	NA	NA	NA	NA	NA	NA	NA	NA	NA	NA	NA	NA	NA	NA	NA	NA	NA	NA	NA	NA	NA	NA	NA	NA	NA	NA	NA	NA	NA
TAG 59:2;0	TAG	59	2	0	NA	NA	NA	5.26853	NA	NA	NA	NA	NA	NA	NA	NA	NA	NA	NA	NA	NA	NA	NA	NA	NA	NA	NA	NA	NA	NA	NA	NA	NA	NA	NA	NA	NA	NA	NA	NA	NA	NA	NA	NA	NA	NA	NA	NA	NA
TAG 60:2;0	TAG	60	2	0	NA	NA	NA	7.38155	NA	NA	NA	NA	4.94315	NA	NA	NA	NA	NA	NA	NA	NA	NA	NA	NA	NA	NA	NA	NA	NA	NA	NA	NA	NA	NA	NA	2.71265	NA	NA	NA	NA	NA	NA	NA	NA	NA	NA	NA	NA	NA
TAG 60:3;0	TAG	60	3	0	NA	NA	NA	NA	NA	NA	NA	NA	NA	NA	NA	NA	NA	NA	NA	NA	NA	NA	NA	NA	NA	NA	NA	NA	NA	NA	NA	NA	2.77567	NA	NA	NA	NA	NA	NA	NA	NA	NA	NA	NA	NA	NA	NA	NA	NA
[truncated: 59 more columns]
